# Supplementary material for: TBCRC 002: a phase II, randomized, open-label trial of preoperative letrozole with or without bevacizumab in postmenopausal women with newly diagnosed stage 2/3 hormone receptor-positive and HER2-negative breast cancer
Source: Breast Cancer Res. 2020 Feb 18;22:22. doi: 10.1186/s13058-020-01258-x (PMC7027068; doi:10.1186/s13058-020-01258-x)
Supplement: Supplementary file 4 — Additional file 4. Appendix 1. LASSO selected classifiers and qPCR assay information. [file 13058_2020_1258_MOESM4_ESM.xlsx]

## Sheet: Sheet1
Appendix 1. LASSO selected classifiers and qPCR assay information
All assays purchased from Exiqon
Assay Name	Annotation	Catalog ID
hsa-miR-141-5p	hsa-miR-141-5p	206088
hsa-miR-449a	hsa-miR-449a	204481
hsa-miR-22-3p	hsa-miR-22-3p	204606
chr2_207026604_207026689	snoRNA SNORD51	206999 (design ID: 706260-1)
chr6_52860412_52860750	RN7SK	206999 (design ID:706264-1)
chr17_37009106_37009250	snoRNA SNORA21	206999 (design ID:706268-1)
