# Supplementary material for: TBCRC 002: a phase II, randomized, open-label trial of preoperative letrozole with or without bevacizumab in postmenopausal women with newly diagnosed stage 2/3 hormone receptor-positive and HER2-negative breast cancer
Source: Breast Cancer Res. 2020 Feb 18;22:22. doi: 10.1186/s13058-020-01258-x (PMC7027068; doi:10.1186/s13058-020-01258-x)
Supplement: Supplementary file 5 — Additional file 5. Appendix 2. Summary statistics for all tested small RNA features in sequencing data (sorted by letozole/bevacizumab responder P). [file 13058_2020_1258_MOESM5_ESM.xlsx]

## Sheet: komen_0648_responder_summary.cs
Appendix 2 - Summary statistics for all tested small RNA features in sequencing data (sorted by letozole/bevacizumab responder P)
feature name	baseMean counts (DESeq2)	Fraction of reads on plus strand	Most abundant fragment	Most abundant fragment sequence	Total alignments to hg19	Entropy of 3' ends	Fraction of supporting reads with multiple alignments	stdev (VSD)	letrozole only responder log2(fc)	letrozole only responder P	letrozole/bevacizumab responder log2(fc)	letrozole/bevacizumab responder P
hsa-miR-187-3p	1372.19	NA	NA	NA	NA	3.06394	0	1.93513	2.68369	0.000125641	-3.84028	6.51e-07
chr2_207026604_207026689	327.03	1	chr2_207026646_207026674	GTTCGTGATGGATTTGCTTTTTTCTGATT	1	0.431892	0.00116528	0.713274	-0.574362	0.178038	-1.13701	5.78e-05
hsa-miR-449b-5p	90.8343	NA	NA	NA	NA	2.63968	0	2.17275	2.9041	0.0159494	-4.20595	0.000166758
hsa-miR-148a-3p	4679.56	NA	NA	NA	NA	1.53746	0	0.978749	0.576803	0.245259	-1.22293	0.000232238
hsa-miR-582-5p	40.1351	NA	NA	NA	NA	NA	0	0.977855	0.565409	0.296883	-1.46479	0.000302596
hsa-miR-96-5p	8723.88	NA	NA	NA	NA	0.327202	0	0.946262	0.39573	0.240844	-1.56448	0.000303197
chr17_8042176_8042292	270.802	0	chr17_8042256_8042280	GCTGTGATGGCCGAGTGGTTAAGGC	2	2.1039	0.922043	1.1388	0.451219	0.379706	-2.46993	0.000352102
hsa-miR-449a	1988.44	NA	NA	NA	NA	1.40581	0	2.61086	3.19028	0.0326926	-4.25362	0.000436521
hsa-miR-455-5p	363.678	NA	NA	NA	NA	1.65422	0	0.865268	0.364541	0.365	-1.25731	0.000448203
hsa-miR-3913-5p	25.1782	NA	NA	NA	NA	NA	0	0.720713	-0.0019653	0.996259	-1.16455	0.00047446
chr5_140105725_140105913	46.3144	1	NA	NA	NA	NA	0.966766	0.985182	-0.548084	0.456994	-1.09225	0.000664423
chr1_7990374_7990409	2025.62	0	chr1_7990383_7990408	TCCCTGGTAGTCTAGTGGTTAGGATT	1	1.7064	0.0521751	1.95819	-0.342708	0.47591	-4.66478	0.000754828
hsa-miR-449c-5p	91.4443	NA	NA	NA	NA	2.90329	0	2.62304	3.06506	0.0452129	-4.35334	0.000891372
hsa-miR-149-5p	6970.25	NA	NA	NA	NA	2.61624	0	1.29951	-0.350341	0.641879	1.43314	0.00094346
hsa-miR-651	80.3869	NA	NA	NA	NA	1.99322	0	0.853495	0.142986	0.73327	-1.30199	0.00102704
chr17_7478029_7478169	34.5985	1	NA	NA	NA	NA	0.0650583	0.753599	-0.188416	0.735623	0.945742	0.00139633
hsa-miR-3611	37.7153	NA	NA	NA	NA	NA	0	0.778569	0.243907	0.572305	-1.06342	0.00148135
chr16_67355596_67355646	131.271	0	chr16_67355613_67355638	AGAACGTAGGGTAGTCAAGCTTCCAA	3	2.30342	0.999418	0.938357	1.06253	0.0354126	1.24444	0.00177852
chr16_3202649_3202710	30.4926	0	NA	NA	NA	NA	0.153745	0.765577	0.122167	0.803119	-1.05186	0.0017798
hsa-miR-508-3p	41.7943	NA	NA	NA	NA	NA	0	1.91494	-2.32457	0.00405517	2.19503	0.00183763
chrX_66266942_66266995	26.7124	0	NA	NA	NA	NA	0.823403	0.630338	0.385011	0.397682	-0.940085	0.00194438
hsa-miR-4419a	813.628	NA	NA	NA	NA	0.892082	0	1.13019	-0.188308	0.762686	-1.41561	0.0021612
chr6_27177626_27177735	258.383	1	chr6_27177628_27177652	GCTGTGATGGCCGAGTGGTTAAGGC	2	2.10352	0.998735	1.26406	0.413293	0.48215	-2.52367	0.0023853
hsa-miR-30e-5p	25009.3	NA	NA	NA	NA	1.67389	0	0.596101	0.344318	0.327135	-0.809224	0.00243252
chr9_139720921_139720945	17.3783	1	NA	NA	NA	NA	0.0564944	1.51595	-1.02448	0.20022	1.50459	0.00253158
hsa-miR-590-3p	1338.14	NA	NA	NA	NA	1.11175	0	0.731528	0.0525187	0.88933	-0.892895	0.00256778
hsa-miR-141-5p	3175.25	NA	NA	NA	NA	1.38999	0	0.885088	0.696042	0.0743417	-1.09293	0.00262817
chr10_124839122_124839141	20.4148	0	NA	NA	NA	NA	0.969519	1.28028	0.514421	0.520045	-1.54953	0.00274992
hsa-miR-32-5p	459.583	NA	NA	NA	NA	1.70546	0	0.627588	-0.107307	0.760649	-0.856862	0.00292412
chr2_27273794_27273924	10.6825	1	NA	NA	NA	NA	0.000312207	1.58104	-2.16022	0.00885357	-1.18269	0.0029474
chr4_86021891_86021972	65.6368	1	chr4_86021901_86021926	AGAACGTAGGGTAGTCAAGCTTCCAA	3	2.8292	0.996667	0.992137	1.05192	0.0572135	1.19516	0.0032586
hsa-miR-628-5p	154.679	NA	NA	NA	NA	1.41865	0	0.61615	0.363401	0.296102	-0.889342	0.00337733
hsa-miR-1277-3p	109.331	NA	NA	NA	NA	0.913576	0	0.590429	0.18482	0.587302	-0.85786	0.00369605
hsa-miR-148a-5p	151.538	NA	NA	NA	NA	1.5107	0	1.10832	0.163438	0.75845	-1.2026	0.00394482
chr3_36726744_36726824	17.4267	0.961538	NA	NA	NA	NA	0.975614	0.930832	1.2322	0.020479	1.09346	0.00429406
chr12_34372329_34372368	353.564	0	NA	NA	NA	NA	0.999716	0.910139	-0.536656	0.279374	0.82469	0.004317
hsa-miR-200c-5p	545.36	NA	NA	NA	NA	NA	0	0.964947	0.58681	0.125574	-0.972433	0.00472286
hsa-miR-30b-5p	1339.21	NA	NA	NA	NA	1.08467	0	1.05442	-0.248597	0.628708	-1.19448	0.00475885
chr3_52725392_52725461	20.1307	1	NA	NA	NA	NA	0.0299276	0.921429	-1.25614	0.0122621	-1.13489	0.00476568
chr6_52860412_52860750	385.257	1	chr6_52860543_52860560	AGCTGCGCGCTCGGTCGA	4	1.22485	0.912475	0.883954	0.941113	0.0364484	1.0546	0.00478412
hsa-miR-135b-5p	730.325	NA	NA	NA	NA	NA	0	1.71684	-0.68259	0.184989	-2.31919	0.00497097
hsa-miR-32-3p	513.47	NA	NA	NA	NA	1.33222	0	0.570639	0.204568	0.511515	-0.732709	0.00511908
hsa-miR-128	2738.07	NA	NA	NA	NA	NA	0	0.768354	0.174263	0.641306	-0.95457	0.00515696
chr14_74055524_74055602	34.0842	0	NA	NA	NA	NA	0.23785	0.677108	-0.0587602	0.908039	-1.06718	0.00531728
chr8_144624279_144624451	23.6045	0.981651	NA	NA	NA	NA	0.977503	1.08171	1.05583	0.0728165	1.29336	0.00586621
chr11_17272942_17272978	15.4756	1	NA	NA	NA	NA	0.0660099	0.986646	-0.0890211	0.859588	-1.25298	0.00601199
chr7_139470101_139470124	27.3057	0	NA	NA	NA	NA	0.0317087	0.83319	0.0971546	0.836808	-0.947605	0.00604575
chr20_36603619_36603675	26.7054	0	NA	NA	NA	NA	0.999677	0.917952	1.03305	0.0313203	1.11814	0.00607772
chr19_57126991_57127031	13.8008	0	NA	NA	NA	NA	0.646903	0.897457	0.810891	0.16296	-1.00408	0.00632828
hsa-miR-182-5p	33935	NA	NA	NA	NA	1.91672	0	1.06841	0.769622	0.0392599	-1.22973	0.00690133
chr16_69814948_69815007	27.4702	1	NA	NA	NA	NA	0.983236	0.83784	0.90883	0.0701525	-1.06707	0.00693493
chr4_83819278_83819378	13.5839	0	NA	NA	NA	NA	0.00161697	1.23608	-1.07299	0.0790482	-1.12301	0.00700928
chr16_61777105_61777142	30.1586	0	NA	NA	NA	NA	0.990663	0.877291	0.899645	0.0485301	1.22592	0.00703446
hsa-miR-183-5p	14238.5	NA	NA	NA	NA	1.46354	0	1.09882	0.842288	0.0607734	-1.27487	0.00761931
chr18_21036339_21036399	28.9858	1	NA	NA	NA	NA	0.998305	0.917147	0.831981	0.119074	-1.04799	0.00777572
hsa-miR-30e-3p	2121.79	NA	NA	NA	NA	2.3809	0	0.62788	0.316419	0.406762	-0.780783	0.00780378
hsa-miR-33a-3p	48.3153	NA	NA	NA	NA	NA	0	0.740786	0.155498	0.708008	-0.942081	0.00804199
chr20_47716961_47716997	13.2145	1	NA	NA	NA	NA	0.896862	0.628841	0.441926	0.374995	-0.782144	0.0081192
chr8_103962720_103962762	30.6917	0.00070922	NA	NA	NA	NA	0.999208	1.45066	0.766267	0.131189	-1.1681	0.00817559
chr17_57754319_57754547	19.7242	0.999016	NA	NA	NA	NA	0.00360152	1.04938	0.364172	0.599901	1.34296	0.00849818
chr4_88333401_88333442	27.2077	1	NA	NA	NA	NA	0.998224	1.26135	0.713684	0.170525	-1.16482	0.00858373
chr15_50529448_50529485	20.2343	1	NA	NA	NA	NA	1	1.51124	0.985141	0.113617	-1.40295	0.00862769
chr13_98856214_98856277	12.9422	0	NA	NA	NA	NA	0.97094	1.33377	0.906851	0.121835	1.11785	0.00879323
hsa-miR-26a-2-3p	125.37	NA	NA	NA	NA	0.984504	0	0.759208	-0.117435	0.767445	-1.03326	0.0091265
hsa-miR-3613-5p	382.169	NA	NA	NA	NA	2.69221	0	0.73043	0.556456	0.223873	-0.693236	0.00917992
hsa-miR-30d-3p	165.565	NA	NA	NA	NA	2.33088	0	0.778073	0.174216	0.682477	-0.927154	0.00925612
chr9_113859639_113859681	24.1739	0	NA	NA	NA	NA	0.991419	1.06352	0.804553	0.131185	-1.19754	0.00932129
chr20_32078033_32078073	714.793	1	chr20_32078049_32078065	CGGCGCGCGGCGGCGGC	4	0.615503	0.998767	1.45013	-0.084575	0.930373	-1.57306	0.00932267
chr19_39902798_39902915	90.7116	0.00212766	chr19_39902881_39902900	GCTCCAGTGGCGCAATCGGT	8	1.83956	0.401588	0.630544	0.0258814	0.953012	-0.77651	0.00956832
chr3_104974909_104974944	75.5011	0	chr3_104974920_104974943	GCTGTGATGGCCGAGTGGTTAAGG	4	2.27366	0.999547	1.16469	-0.0476775	0.936116	-1.82803	0.00958509
hsa-miR-26a-5p	853066	NA	NA	NA	NA	1.40236	0	0.612796	0.150931	0.59739	-0.730635	0.00990906
chr19_47951094_47951137	720.452	0.00141945	chr19_47951119_47951135	CGGCGCGCGGCGGCGGC	4	0.62329	0.992951	1.44361	-0.0363202	0.971197	-1.5462	0.0101791
hsa-miR-15a-5p	23374.1	NA	NA	NA	NA	2.47846	0	0.653407	0.577951	0.108475	-0.752482	0.0102042
hsa-miR-598	639.926	NA	NA	NA	NA	1.49934	0	0.982182	-1.19714	0.093411	-0.794502	0.0102095
chr5_140090846_140091006	242.458	1	NA	NA	NA	NA	0.249868	0.657869	0.074252	0.878312	-0.643969	0.0104192
chr10_90345430_90345476	19.1942	0	NA	NA	NA	NA	1	1.52885	0.887324	0.162611	-1.41413	0.010612
hsa-miR-3676-5p	428.763	NA	NA	NA	NA	-3.08736	0	0.463473	0.20247	0.566973	-0.566403	0.0106242
chr17_34216658_34216780	19.951	0.988889	NA	NA	NA	NA	0.999109	0.927281	1.45523	0.00274189	0.986152	0.010658
chr14_50535309_50535365	15.2097	1	NA	NA	NA	NA	0.971194	1.15291	0.934149	0.129338	1.26179	0.0107442
chr14_93863516_93863580	39.1988	0	NA	NA	NA	NA	0.996675	0.79716	0.656468	0.114493	-0.985103	0.0107756
hsa-miR-935	12.7714	NA	NA	NA	NA	NA	0	1.36772	-1.28782	0.271763	0.894413	0.0110636
chr17_37009106_37009250	138.255	0	chr17_37009116_37009133	ATCGGTGGTGTGACAAGG	1	0.424975	0.00256414	0.873272	-0.883315	0.187541	0.947945	0.0119467
hsa-miR-1273e	94.2795	NA	NA	NA	NA	1.20689	0	1.13078	0.0293769	0.963976	-1.20704	0.0119491
chr14_90178854_90179094	96.5913	1	chr14_90178980_90178997	AGCTGCGCGCTCGGTCGA	4	1.51331	0.999065	0.778703	0.710537	0.110754	0.905462	0.0119912
chr14_21149830_21149955	227.842	0.998145	chr14_21149883_21149902	GTAAACCAGGGGTCGCGAGT	4	2.39047	0.487647	0.558726	-0.146713	0.73149	-0.743696	0.012082
chr14_97104682_97104715	13.4956	0	NA	NA	NA	NA	0.995948	1.51113	1.07745	0.0793715	1.50374	0.0123207
chr14_39456533_39456586	12.2281	0.859259	NA	NA	NA	NA	1	0.767699	-0.0288325	0.952901	-0.756926	0.012379
hsa-miR-3934-3p	14.2958	NA	NA	NA	NA	NA	0	0.830335	0.0411389	0.931606	-0.858563	0.0124448
chr12_120045137_120045174	29.6427	1	NA	NA	NA	NA	0.999388	1.08282	0.121482	0.868714	-1.13478	0.0129671
chr4_55649694_55649739	32.1149	0	NA	NA	NA	NA	0.99209	0.923633	0.12645	0.856978	-1.00399	0.0130108
chr4_77311560_77311614	12.7577	1	NA	NA	NA	NA	0.9575	0.78929	0.894536	0.0451349	-0.796932	0.0131401
chr10_130262622_130262908	56.7256	0.00405515	chr10_130262840_130262858	GGGGAGGATGGGGAGGAGG	6	2.06969	0.665721	1.93852	-0.858324	0.269487	-1.97398	0.0132073
chr9_77414810_77414875	13.2112	1	NA	NA	NA	NA	0.998482	1.40227	1.20507	0.0549886	1.39179	0.0133559
hsa-miR-455-3p	3486.48	NA	NA	NA	NA	NA	0	0.744639	0.36095	0.483081	-0.783413	0.0133872
hsa-miR-660-5p	1166.68	NA	NA	NA	NA	NA	0	0.769284	0.773866	0.0738167	-0.862483	0.0136178
chr5_109035426_109035536	32.8085	0.0108025	NA	NA	NA	NA	0.997066	1.02985	1.08697	0.0569211	1.16331	0.0136613
chr15_45520909_45520937	18.0693	0	NA	NA	NA	NA	0.375209	1.56036	0.294497	0.705397	-0.814888	0.013682
chr22_42961068_42961204	71.4403	0	chr22_42961169_42961194	AGAGGACGACCATCCCCGATAGAGGA	7	-0.594206	0.998168	0.967079	1.24369	0.0123392	1.06363	0.0142358
chr17_28386082_28386161	31.8218	0.00070922	NA	NA	NA	NA	0.993201	1.26628	0.766085	0.127199	-1.08528	0.0143672
chr1_74215234_74215272	13.2201	0	NA	NA	NA	NA	0.975009	0.653554	-0.601551	0.169648	-0.704839	0.0145067
hsa-miR-378c	25.4967	NA	NA	NA	NA	NA	0	0.856494	0.726387	0.10511	-0.987352	0.0147216
chr16_81995514_81995685	43.8589	1	NA	NA	NA	NA	0.998026	0.955636	1.11703	0.0347697	1.06341	0.0149672
hsa-miR-374b-3p	163.449	NA	NA	NA	NA	NA	0	0.569775	0.122027	0.725787	-0.579424	0.0150819
chr6_74185769_74185797	201.945	1	NA	NA	NA	NA	0.990683	1.31714	-0.860211	0.138162	1.02019	0.015306
hsa-miR-1273f	153.519	NA	NA	NA	NA	NA	0	0.885064	-0.0979558	0.855931	-0.934276	0.0153591
hsa-miR-497-3p	46.3932	NA	NA	NA	NA	NA	0	1.00391	0.195879	0.732294	-1.02376	0.0154769
chr13_99857984_99858201	37.7516	0.979167	NA	NA	NA	NA	0.980385	0.970267	1.2712	0.0171179	1.00785	0.0154895
hsa-miR-4459	327.423	NA	NA	NA	NA	NA	0	0.87289	-0.144102	0.788654	-0.905452	0.0157049
chr12_112704967_112705112	112.332	0.658879	NA	NA	NA	NA	1	0.818847	0.844325	0.0569389	0.903417	0.0159723
chr16_86309064_86309102	29.9074	0	NA	NA	NA	NA	1	1.29058	0.922751	0.0708825	-1.10645	0.0161927
hsa-miR-451a	8564.36	NA	NA	NA	NA	NA	0	1.55917	-0.176589	0.796923	1.67267	0.0164314
chr2_76672295_76672537	108.623	0	NA	NA	NA	NA	0.996647	0.818035	0.709908	0.100417	0.900095	0.0167947
hsa-miR-124-3p	45.1065	NA	NA	NA	NA	NA	0	1.5298	-0.0436906	0.952763	-1.92367	0.0168817
chr21_44073725_44073765	525.781	1	NA	NA	NA	NA	0.967298	1.45168	-0.577876	0.5174	-1.40948	0.01709
chr10_12391515_12391678	525.026	0.998336	NA	NA	NA	NA	0.944021	1.44852	-0.606191	0.500442	-1.40841	0.0171402
chr19_10218291_10218421	33.6307	0.933229	NA	NA	NA	NA	0.0958439	0.828291	-1.14936	0.0542444	0.70845	0.0172635
chr4_189072396_189074974	23.7846	0.9375	NA	NA	NA	NA	0.975251	1.4891	0.0710611	0.901797	-1.23017	0.0172689
chr6_56187640_56187683	20.4077	1	NA	NA	NA	NA	0.960462	0.855043	0.306034	0.590643	-1.12043	0.0175222
chrX_108297346_108297706	2283.57	1	NA	NA	NA	NA	0.473352	0.605631	-0.162342	0.671999	0.643562	0.0179358
chr3_139303099_139303145	12.9653	0	NA	NA	NA	NA	0.995175	1.61282	1.17086	0.0717217	1.31886	0.0179992
hsa-miR-1297	26.8444	NA	NA	NA	NA	NA	0	0.582995	0.315432	0.447439	-0.690461	0.018797
chr4_182672716_182672743	23.1384	0	NA	NA	NA	NA	0.966269	1.20241	0.392413	0.658405	-1.37753	0.0192904
chr14_68084018_68084052	10.6667	0	NA	NA	NA	NA	1	0.705761	-0.0519136	0.912648	-0.699015	0.0193983
chr6_26701729_26701768	11.8812	1	NA	NA	NA	NA	0.996592	0.850892	-0.20109	0.711685	-0.828653	0.0195454
chr6_27640215_27640319	81.6564	0	chr6_27640287_27640310	GCTGTGATGGCCGAGTGGTTAAGG	4	2.27605	0.894381	1.16468	-0.312861	0.625735	-1.63007	0.0197165
hsa-miR-3929	268.956	NA	NA	NA	NA	NA	0	0.993628	0.0460326	0.934808	-0.855117	0.0202078
hsa-miR-3622a-5p	12.8899	NA	NA	NA	NA	NA	0	0.891184	0.725295	0.178525	-0.774372	0.0202122
chr5_140098496_140098654	77.435	1	NA	NA	NA	NA	0.0717579	1.45818	0.530856	0.432218	-0.935065	0.0203989
chr16_2815469_2815981	12.6521	1	NA	NA	NA	NA	0.00252132	1.01489	0.277398	0.603679	1.04284	0.0207196
hsa-miR-224-5p	650.799	NA	NA	NA	NA	NA	0	1.22075	1.14026	0.062974	-1.42261	0.0207999
chr11_9296789_9296824	24.8508	1	NA	NA	NA	NA	0.00228994	0.795536	-0.273823	0.516229	-0.795908	0.021233
chr1_173834470_173834600	440.126	0	NA	NA	NA	NA	0.00820978	0.828956	-0.216686	0.658359	-0.876859	0.0212559
chr17_29877047_29877242	3699.08	0.990979	chr17_29877093_29877115	GGCGCGGTGGCCAAGTGGTAAGG	2	2.22714	0.904024	1.31274	-0.227419	0.724393	-1.72664	0.0212771
hsa-miR-340-5p	539.365	NA	NA	NA	NA	NA	0	0.596578	0.652734	0.059831	-0.558287	0.0214195
hsa-miR-486-3p	36.896	NA	NA	NA	NA	NA	0	1.42097	0.348028	0.60062	1.57775	0.0214591
chr6_28505363_28505471	31.8258	0.989362	NA	NA	NA	NA	0.98513	0.831032	0.526169	0.444595	-0.946025	0.0214791
chr10_70514922_70515002	176.583	1	NA	NA	NA	NA	0.00553857	0.621437	-0.142169	0.68739	-0.679827	0.0218584
chr6_26758543_26758622	14.4722	0	NA	NA	NA	NA	1	0.839655	-0.375479	0.511071	-0.783937	0.0220525
chr11_62285081_62286190	19.7646	0.000874126	NA	NA	NA	NA	0.0181517	0.757085	0.816845	0.0691048	0.692252	0.0221514
chr12_131391453_131391494	8.95644	0.767123	NA	NA	NA	NA	0.999146	0.98661	-0.169672	0.748319	-0.775971	0.0223564
hsa-miR-566	93.0648	NA	NA	NA	NA	NA	0	1.05038	0.147726	0.803758	-1.01171	0.0227084
chr11_62126497_62126536	84.3845	1	NA	NA	NA	NA	0.985461	0.724944	0.195975	0.714549	-0.961317	0.0227988
hsa-miR-205-3p	204.129	NA	NA	NA	NA	NA	0	1.25369	0.576445	0.210363	-1.21477	0.0231108
chr6_26988103_26988240	33.449	1	NA	NA	NA	NA	0.929012	0.724338	0.458082	0.448649	-0.833838	0.02348
chr2_201237898_201237958	24.6445	1	NA	NA	NA	NA	0.997926	1.29098	0.771563	0.158465	-1.10955	0.0236544
chr6_27125881_27126041	10651.2	1	NA	NA	NA	NA	0.996213	1.1957	-0.262145	0.667473	-1.02632	0.0237074
chr15_66793557_66793656	109.699	0	NA	NA	NA	NA	0.0146686	0.855826	-0.456645	0.372771	-0.724852	0.0238349
chr9_14433919_14434029	10742.2	0	NA	NA	NA	NA	0.988387	1.19087	-0.254098	0.67595	-1.02086	0.0241702
hsa-miR-151b	348.739	NA	NA	NA	NA	NA	0	0.625395	0.0586305	0.85869	-0.70441	0.0242467
chr6_26766440_26766522	13.5448	1	NA	NA	NA	NA	1	0.867608	-0.168756	0.763245	-0.767459	0.0242727
hsa-miR-1277-5p	43.6449	NA	NA	NA	NA	NA	0	0.60161	0.490027	0.176532	-0.683241	0.0242765
hsa-miR-548aj-5p	23.7397	NA	NA	NA	NA	NA	0	0.838402	-0.431721	0.433134	-0.764041	0.0244393
chr6_26735567_26735646	13.8175	0	NA	NA	NA	NA	1	0.900655	-0.201037	0.719503	-0.777228	0.0246784
chr4_180026951_180026971	69.0932	0	NA	NA	NA	NA	0.980058	1.54164	2.15263	0.108635	-1.36361	0.0249172
chr11_109473921_109473959	3367.07	1	NA	NA	NA	NA	0.0981984	0.884125	-0.790743	0.168008	-0.883077	0.0256563
hsa-miR-486-5p	4457.23	NA	NA	NA	NA	NA	0	1.57129	0.223482	0.721759	1.74028	0.0257691
hsa-miR-1233-1-5p	19.3148	NA	NA	NA	NA	NA	0	1.24862	0.410552	0.525014	-1.04718	0.0257977
chr3_41910491_41910526	9.11234	0	NA	NA	NA	NA	1	0.995682	0.328173	0.49533	-0.717801	0.0258757
hsa-miR-141-3p	15047.4	NA	NA	NA	NA	NA	0	0.91881	0.790209	0.109157	-0.90052	0.0259653
chr5_40832742_40832839	25.0284	0	NA	NA	NA	NA	0.0528002	1.23855	-0.180857	0.766132	-0.797273	0.0260305
chr9_69429720_69429751	60.2425	1	NA	NA	NA	NA	1	2.15591	0.628589	0.682054	-1.83302	0.0267165
chr10_126503527_126503579	11.2474	0	NA	NA	NA	NA	0.992097	0.735194	-0.0150318	0.975416	-0.651976	0.0268634
hsa-miR-3934-5p	24.5673	NA	NA	NA	NA	NA	0	1.20572	0.0462201	0.94109	-1.24809	0.0272426
chr2_43037638_43037865	65.7403	0.978678	NA	NA	NA	NA	0.631464	0.572393	0.125944	0.777488	-0.653678	0.0277393
hsa-miR-148b-5p	227.917	NA	NA	NA	NA	NA	0	0.629903	0.219203	0.458086	-0.699263	0.0283187
hsa-miR-1180	1074.4	NA	NA	NA	NA	NA	0	1.13853	0.256232	0.682602	1.08891	0.0290947
chr17_16344535_16344624	110.449	1	NA	NA	NA	NA	0.0834147	1.00423	0.465427	0.414857	-0.732542	0.0293533
chr2_203156056_203156153	18.3193	1	NA	NA	NA	NA	0.052998	0.910144	-0.786327	0.176138	-0.941688	0.0297788
chr7_149253801_149253869	12.4487	1	NA	NA	NA	NA	1	0.732388	0.215322	0.638496	-0.733835	0.0298981
hsa-miR-590-5p	431.515	NA	NA	NA	NA	NA	0	0.635217	0.134549	0.726922	-0.590579	0.0300611
chr11_62287148_62288142	13.3388	0	NA	NA	NA	NA	0.401034	0.770815	1.07848	0.0233847	0.713504	0.0303219
chr9_42416026_42416080	66.9822	0.996942	NA	NA	NA	NA	1	2.14194	0.640805	0.606187	-1.84606	0.0306563
chr12_49321718_49321755	12.8267	0	NA	NA	NA	NA	0.999356	0.75904	-0.182508	0.708456	-0.656018	0.0309968
hsa-miR-183-3p	983.012	NA	NA	NA	NA	NA	0	1.19406	0.700464	0.173579	-0.94471	0.0310557
chr1_234973719_234973780	15.7812	1	NA	NA	NA	NA	0.962966	0.763314	0.439479	0.343777	-0.750134	0.0314161
hsa-miR-155-5p	7370.21	NA	NA	NA	NA	NA	0	1.05063	-0.636683	0.257708	-1.02906	0.0315625
chr4_76587310_76587390	13.724	0	NA	NA	NA	NA	0.998342	0.738712	0.861146	0.05914	-0.706468	0.0324262
chr15_65795092_65795149	33.3958	1	NA	NA	NA	NA	0.994697	1.02622	0.804376	0.0959099	-0.963197	0.0326938
chr1_85126277_85126323	20.7092	0.911864	NA	NA	NA	NA	0.992984	1.17868	-0.196418	0.795016	1.03223	0.0327078
hsa-miR-374a-3p	95.4811	NA	NA	NA	NA	NA	0	0.690566	0.20549	0.579001	-0.662317	0.0330234
hsa-miR-1202	18.2087	NA	NA	NA	NA	NA	0	1.28202	-0.184371	0.784946	-1.0731	0.0330418
chr2_133037471_133037521	20.0265	0	NA	NA	NA	NA	0.989518	0.731985	0.248464	0.631856	0.725008	0.0330676
hsa-miR-6511a-3p	14.6253	NA	NA	NA	NA	NA	0	1.01056	0.233965	0.739429	0.822077	0.0331683
hsa-miR-628-3p	98.7044	NA	NA	NA	NA	NA	0	0.536902	-0.122659	0.68809	-0.67625	0.0333719
hsa-miR-4433-3p	26.113	NA	NA	NA	NA	NA	0	1.48546	-0.143385	0.84322	-1.01318	0.034038
chr19_36066504_36066641	593.89	0.999074	NA	NA	NA	NA	0.773492	0.717606	-0.106962	0.805222	0.741856	0.0340438
hsa-miR-378a-3p	6547.3	NA	NA	NA	NA	NA	0	0.888626	0.64853	0.103301	-0.850194	0.0344121
chr2_95475103_95475161	61.0177	0.00157729	NA	NA	NA	NA	1	2.24393	0.584608	0.678621	-1.80675	0.0346384
chr7_82564994_82565034	38.1479	0	NA	NA	NA	NA	0.347943	0.989771	0.228609	0.728803	-0.987654	0.0347924
chr17_8076549_8076908	343.003	0	NA	NA	NA	NA	0.345902	1.13287	-0.241228	0.65821	-1.03372	0.0347974
chr7_44465581_44465608	20.6015	0.989189	NA	NA	NA	NA	0.996807	1.09508	0.538118	0.482646	-0.963907	0.0349645
hsa-miR-1	2069.51	NA	NA	NA	NA	NA	0	1.14139	0.139284	0.777242	1.34376	0.0353332
chr16_80701617_80701657	29.1713	1	NA	NA	NA	NA	0.0825745	1.21777	0.00570852	0.991294	1.38037	0.035348
hsa-miR-210	1170.36	NA	NA	NA	NA	NA	0	1.41952	-0.0687648	0.919563	1.33744	0.0353855
hsa-miR-5787	21.1173	NA	NA	NA	NA	NA	0	0.999766	-0.168643	0.790198	-0.888669	0.0355545
chr22_44546536_44546615	186.791	1	NA	NA	NA	NA	0.973564	1.00817	0.873282	0.246682	-0.880241	0.0355724
chr1_11968208_11968705	82.3369	0.995	NA	NA	NA	NA	0.188618	0.778207	0.375902	0.361456	0.891425	0.0360637
chr1_240504743_240504777	12.5766	0.985294	NA	NA	NA	NA	1	0.70207	-0.261337	0.585536	-0.611661	0.0361461
chr19_33668015_33668072	71.1216	1	NA	NA	NA	NA	0.00209271	0.852454	-0.219384	0.647208	-0.677837	0.0364381
hsa-miR-10a-3p	1510.46	NA	NA	NA	NA	NA	0	1.24275	-1.43996	0.124664	1.25034	0.0364724
hsa-miR-548am-5p	32.4541	NA	NA	NA	NA	NA	0	0.69585	0.00281324	0.994942	-0.756489	0.0367129
chr11_62297336_62298783	17.699	0	NA	NA	NA	NA	0.291867	0.746118	1.05186	0.0170545	0.715763	0.0374083
chr3_15847982_15848015	18.7779	0	NA	NA	NA	NA	0.88964	0.578644	0.678925	0.198519	-0.600873	0.0375102
chr9_44070705_44070779	66.6225	0.00642055	NA	NA	NA	NA	1	2.08811	0.373211	0.764159	-1.75095	0.0376241
hsa-miR-3614-3p	76.0359	NA	NA	NA	NA	NA	0	0.953932	0.045571	0.933737	0.980235	0.037889
chr1_161591449_161591551	24.1108	1	NA	NA	NA	NA	0.122584	0.864006	-0.249281	0.627878	-0.830049	0.0381516
chr10_19922609_19922638	92.6486	0	NA	NA	NA	NA	0.00166406	0.53379	-0.198419	0.573284	-0.582346	0.0384676
hsa-miR-30c-1-3p	97.1066	NA	NA	NA	NA	NA	0	0.571787	0.424776	0.267222	-0.600899	0.0385451
hsa-miR-361-5p	14521.9	NA	NA	NA	NA	NA	0	0.456318	0.137159	0.612615	-0.545521	0.0386617
chr2_133038970_133039060	282.363	0	NA	NA	NA	NA	0.988004	0.871949	-0.129758	0.814512	0.818122	0.0388494
chr1_173835417_173835506	79.6474	0	NA	NA	NA	NA	0.0330863	0.81015	-0.775968	0.159965	-0.679754	0.0393031
chr2_151219276_151219305	27.3167	1	NA	NA	NA	NA	0.662139	0.991553	-0.679238	0.196659	-1.06976	0.0393651
chr4_154188063_154188099	9.99658	0	NA	NA	NA	NA	0.997876	0.968915	0.138339	0.777291	-0.623358	0.0394296
chrX_135653863_135653896	10.7674	0	NA	NA	NA	NA	1	0.942148	-0.303953	0.565944	-0.654649	0.0399248
hsa-miR-6501-3p	13.7629	NA	NA	NA	NA	NA	0	0.982122	-0.151316	0.808625	0.834899	0.0402614
hsa-miR-224-3p	58.0196	NA	NA	NA	NA	0	0	1.24214	1.06944	0.017221	-1.26726	0.0403959
chr1_28242608_28242653	79.6399	0	NA	NA	NA	NA	0.999278	0.703668	0.1249	0.807385	0.629574	0.0405097
chr2_141878975_141879007	32.4943	0	NA	NA	NA	NA	0.993188	0.90487	-0.102841	0.874615	-0.848316	0.0406047
chr1_108113425_108113490	178.154	0	NA	NA	NA	NA	0.985465	0.620828	-0.305705	0.4875	0.639215	0.0410465
chr11_111692661_111692716	99.2964	0	NA	NA	NA	NA	0.999492	0.686435	0.0172297	0.971932	0.626437	0.0421378
chr11_811679_811814	12.4177	1	NA	NA	NA	NA	0.00546568	0.744787	0.190505	0.72829	0.629093	0.0423779
chr6_120583441_120583499	373.427	1	NA	NA	NA	NA	0.999783	0.624284	-0.183701	0.630612	0.722441	0.0428341
chrX_22080280_22080309	34.2446	0	NA	NA	NA	NA	0.671461	1.59388	0.339477	0.660344	1.10956	0.0431292
chr2_171639748_171639781	9.54783	0.952381	NA	NA	NA	NA	0.999201	0.976757	0.00914122	0.98652	-0.67095	0.0431626
chr20_9984920_9984956	111.621	0	NA	NA	NA	NA	0.859345	0.819794	0.0342933	0.944471	-0.91438	0.0432357
chr10_38283870_38283902	10.4924	0.981308	NA	NA	NA	NA	1	0.813144	-0.0488818	0.915885	-0.606926	0.043896
hsa-miR-10a-5p	77507	NA	NA	NA	NA	NA	0	1.30908	-1.51754	0.168913	1.17601	0.0441677
hsa-miR-556-3p	30.9412	NA	NA	NA	NA	NA	0	1.39238	0.574868	0.352416	-1.13138	0.044212
chr15_45135868_45135921	9.16764	0.771429	NA	NA	NA	NA	1	0.924093	-0.121014	0.81082	-0.664449	0.0444182
chr12_98269901_98269939	51.2692	0	NA	NA	NA	NA	0.999442	0.696043	-0.237185	0.559452	-0.720984	0.0446948
chr2_133038596_133038727	612.801	0	NA	NA	NA	NA	0.908065	0.575379	-0.185573	0.60934	0.632046	0.0451192
hsa-miR-3615	295.037	NA	NA	NA	NA	NA	0	0.985923	1.0069	0.202841	-0.912334	0.045145
hsa-miR-6076	43.3883	NA	NA	NA	NA	NA	0	1.15932	-0.415448	0.544813	-0.856616	0.045162
chr2_65103109_65103150	49.9637	0	NA	NA	NA	NA	0.986922	0.570373	-0.149464	0.728295	0.621915	0.0454568
chr16_14379743_14379929	3651.72	1	chr16_14379750_14379772	GGCGCGGTGGCCAAGTGGTAAGG	2	2.2272	0.92641	1.39516	-0.259381	0.713857	-1.70651	0.0455726
hsa-miR-3621	106.898	NA	NA	NA	NA	NA	0	1.33166	0.200113	0.72142	1.11918	0.0460341
chr3_52724766_52724872	369.89	1	NA	NA	NA	NA	0.0204971	0.73593	-0.467204	0.317405	-0.666966	0.0465388
hsa-miR-26b-5p	172831	NA	NA	NA	NA	NA	0	0.552804	0.305713	0.300675	-0.535937	0.046554
chr16_81995686_81995768	31.0783	0.990476	NA	NA	NA	NA	0.999711	1.15395	1.45687	0.00644118	0.99002	0.047288
chr5_74063437_74063473	379.664	0	NA	NA	NA	NA	0.0156329	0.979512	-0.255022	0.620904	1.13367	0.0478185
chr12_50850351_50850584	141.099	0.999262	NA	NA	NA	NA	0.00200073	0.963117	-0.561452	0.29581	-0.804276	0.0484893
hsa-miR-5006-5p	38.664	NA	NA	NA	NA	NA	0	1.21428	-0.349077	0.629491	-0.838986	0.0485846
chr17_8129590_8129632	519.828	0	NA	NA	NA	NA	0.999029	0.856301	-0.18815	0.704457	-0.712684	0.0489517
chr14_101419686_101419758	26.8035	1	NA	NA	NA	NA	0.0471863	0.994353	0.50165	0.366654	1.07957	0.0490939
chr9_33659077_33659123	35.7842	1	NA	NA	NA	NA	1	0.947366	0.346265	0.594241	0.825563	0.0494922
hsa-miR-556-5p	36.2878	NA	NA	NA	NA	NA	0	1.31082	1.06579	0.0915263	-0.992342	0.0495456
hsa-miR-142-5p	12592.9	NA	NA	NA	NA	NA	0	1.1509	-1.00545	0.124267	-0.883751	0.0497897
chr4_158689163_158689240	8.30626	0	NA	NA	NA	NA	0.980855	0.961281	0.743135	0.134166	-0.624853	0.0502933
hsa-miR-331-3p	63.1051	NA	NA	NA	NA	NA	0	0.52423	0.118458	0.763101	-0.539579	0.0503094
hsa-miR-3607-5p	108.979	NA	NA	NA	NA	NA	0	0.692013	-0.534881	0.217817	-0.607615	0.0506631
chr16_33962561_33962676	521.897	1	NA	NA	NA	NA	0.996133	0.599166	0.118779	0.786318	0.511947	0.0510892
chr1_76253561_76253668	29.0952	0.988372	NA	NA	NA	NA	0.235483	0.721379	0.0777704	0.865702	-0.652003	0.0513907
chr9_74910645_74910665	141.906	0	NA	NA	NA	NA	0.990071	1.03238	-0.748069	0.222197	-0.718962	0.0514895
chr7_68527466_68527725	765.785	1	NA	NA	NA	NA	0.971087	0.707095	-0.0819924	0.857392	0.618518	0.0515661
chr19_33667935_33667999	543.281	1	NA	NA	NA	NA	0.957646	0.8479	-0.178653	0.719307	-0.688376	0.0522825
chr2_133037402_133037450	70.835	0	NA	NA	NA	NA	0.997333	0.816618	0.277396	0.602088	0.695603	0.0525738
chr10_132303396_132303438	27.2292	1	NA	NA	NA	NA	0.977391	1.23869	0.762243	0.11029	-0.868124	0.0528002
chr2_133012217_133012361	1420.6	0	NA	NA	NA	NA	0.395769	0.701197	-0.320097	0.522964	0.631892	0.0531412
chr7_80962973_80963073	79.3617	1	NA	NA	NA	NA	0.968504	0.713713	-0.193131	0.692067	0.648882	0.0534895
chr15_45339300_45339353	9.1823	0	NA	NA	NA	NA	1	0.917462	-0.187609	0.718798	-0.6076	0.0535141
chr16_66584425_66584471	15.0456	0.805755	NA	NA	NA	NA	1	0.7265	-0.30981	0.522232	-0.558971	0.0537374
chr6_27242966_27243064	12.4403	0	NA	NA	NA	NA	0.976832	0.742814	0.168618	0.80126	-0.567225	0.053773
chr16_71460391_71460492	15.6063	1	NA	NA	NA	NA	0.989756	0.742094	-0.214488	0.68763	-0.655219	0.0540845
chrY_10035378_10035445	173.738	0.993576	NA	NA	NA	NA	0.992854	0.777714	-0.0423249	0.931765	0.750589	0.0547478
hsa-miR-3141	124.548	NA	NA	NA	NA	NA	0	1.00377	-0.258685	0.677667	-0.681872	0.0548871
chr4_121845767_121845805	29.989	0	NA	NA	NA	NA	0.999204	1.15353	0.979476	0.21096	-0.983525	0.0551027
chr10_69524234_69524364	2440.62	1	NA	NA	NA	NA	0.00298577	0.586842	-0.103466	0.80424	-0.4618	0.055159
chr16_89627823_89627921	152.608	1	NA	NA	NA	NA	0.00500771	0.607827	-0.235069	0.53828	0.578244	0.0554808
hsa-miR-766-5p	18.1771	NA	NA	NA	NA	NA	0	0.869126	0.425469	0.403323	-0.80406	0.0559571
spike-in-22bp	33343.6	NA	NA	NA	NA	NA	0	0.993674	-0.132164	0.775518	0.847094	0.0563338
hsa-miR-1247-5p	376.797	NA	NA	NA	NA	NA	0	1.52871	-0.450258	0.372042	1.77826	0.0565011
hsa-miR-576-5p	57.6084	NA	NA	NA	NA	NA	0	0.698001	-0.0853466	0.8293	-0.683215	0.0566678
chr12_75347338_75347376	131.24	0.00641026	NA	NA	NA	NA	0.995593	0.751677	0.0378914	0.937161	0.693217	0.0567621
chr14_28507630_28507668	42.0234	1	NA	NA	NA	NA	0.984886	0.743879	-0.51126	0.405101	0.543686	0.0574382
chr8_144624520_144624557	15.9576	1	NA	NA	NA	NA	0.997849	0.811759	0.12474	0.823689	0.719327	0.0578033
chr20_16651287_16651380	13.0906	0	NA	NA	NA	NA	0.996574	0.93655	0.182609	0.691533	-0.559139	0.058054
chr20_26189935_26190039	253.832	0.00646552	NA	NA	NA	NA	0.0112392	1.49612	-0.708203	0.231536	0.995061	0.0582332
chr4_134710170_134710197	12.4175	1	NA	NA	NA	NA	0.982633	1.17859	-0.499083	0.476106	0.821345	0.0585905
hsa-miR-627	78.5091	NA	NA	NA	NA	NA	0	0.609606	-0.0901862	0.83028	-0.569797	0.0590562
chr17_8090458_8090512	525.204	0.990775	NA	NA	NA	NA	0.99874	0.864001	-0.158651	0.746816	-0.689846	0.0594478
hsa-miR-1260a	3484.02	NA	NA	NA	NA	NA	0	1.03619	0.160819	0.749058	-0.624704	0.0595155
chr17_8233016_8233037	11.8883	1	NA	NA	NA	NA	1	0.793049	-0.602282	0.250054	0.766204	0.0595347
chr16_47539235_47539270	55.7614	1	NA	NA	NA	NA	0.997755	0.468318	-0.146404	0.705712	0.506763	0.0599981
chr8_109304620_109304668	65.8853	0.000709723	NA	NA	NA	NA	0.656282	0.700779	0.188664	0.611021	0.665794	0.0601421
chr16_3243916_3243977	56.2828	1	NA	NA	NA	NA	0.902923	0.612821	0.434931	0.347726	-0.550371	0.0601466
chr2_201727936_201727970	9.41008	0	NA	NA	NA	NA	1	0.748186	0.933226	0.0681746	-0.601941	0.060787
hsa-miR-374a-5p	1358.45	NA	NA	NA	NA	NA	0	0.55455	0.289854	0.40029	-0.472211	0.0607943
chr7_149243627_149243678	12.6762	1	NA	NA	NA	NA	0.997575	0.934386	-0.0750265	0.888675	-0.806755	0.0611646
chr1_173834739_173834825	387.897	0	NA	NA	NA	NA	0.0212508	1.17096	-0.186417	0.730696	-0.736563	0.0612879
chr1_238107161_238107220	31.0662	0	NA	NA	NA	NA	0.996123	0.987629	0.544339	0.394368	0.819348	0.0617752
hsa-miR-608	15.6395	NA	NA	NA	NA	NA	0	1.16238	0.262836	0.658913	-0.829202	0.0620435
chr2_133013590_133013695	220.856	0	NA	NA	NA	NA	0.995198	0.80722	0.0644678	0.917999	0.606704	0.0621595
chr5_77080820_77080928	924.623	1	NA	NA	NA	NA	0.999226	1.02948	-0.321817	0.464138	0.931353	0.0622143
chr7_149295045_149295129	12.1562	1	NA	NA	NA	NA	0.999345	0.722419	0.33546	0.470432	-0.641772	0.0623283
chr5_38080179_38080198	10.8077	1	NA	NA	NA	NA	0.930537	1.19055	0.452944	0.391509	-0.769982	0.0625872
chr19_24185779_24185809	238.054	0	NA	NA	NA	NA	0.338166	0.69886	-0.19223	0.700549	0.669655	0.0627749
chr17_79478896_79479171	9.56745	0.000898473	NA	NA	NA	NA	0.31767	1.13825	0.0560974	0.911603	0.786282	0.063622
chr7_5568765_5569035	920.11	0	NA	NA	NA	NA	0.995682	1.00491	-0.309998	0.469789	0.913562	0.0639137
chrX_50174741_50174760	10.1637	1	NA	NA	NA	NA	0.00918274	0.795155	-0.0553336	0.917308	-0.64265	0.0640629
chr20_37062504_37062658	42.0146	0	NA	NA	NA	NA	0.0507675	0.74287	-0.401018	0.368915	0.779971	0.0641832
chrX_35273338_35273368	116.262	0	NA	NA	NA	NA	0.827383	1.29759	0.493764	0.317013	1.27369	0.0643217
chr9_19278551_19278570	11.4724	1	NA	NA	NA	NA	0.00949885	0.903098	-0.180187	0.758159	0.751556	0.0644096
chr12_125424107_125424284	1491.64	0.00070922	NA	NA	NA	NA	0.681873	0.575978	-0.103584	0.820997	-0.490907	0.0644136
chrY_13487666_13487712	20.6842	0.00328677	NA	NA	NA	NA	0.556694	1.57915	-0.146733	0.825786	-0.948535	0.0645425
hsa-miR-5194	14.5715	NA	NA	NA	NA	NA	0	1.27893	-0.238505	0.76382	-0.813101	0.0648719
chr6_99974012_99974082	9.81726	0.989796	NA	NA	NA	NA	1	0.747353	-0.282205	0.552193	-0.587513	0.0649337
hsa-miR-1207-5p	75.2615	NA	NA	NA	NA	NA	0	1.14684	-0.0134535	0.983931	-0.767593	0.0650796
chr19_24184073_24184152	487.052	0	NA	NA	NA	NA	0.743621	0.684291	0.00363304	0.993019	0.664524	0.0651253
chr14_64088556_64088588	8.56247	0.85	NA	NA	NA	NA	0.995561	0.923594	-0.224168	0.655226	-0.602414	0.0653488
chrX_93153937_93153964	91.8729	0.0372382	NA	NA	NA	NA	0.000953399	1.3624	0.406659	0.47128	1.25316	0.0660167
chrX_153628619_153628756	16.7974	0.998817	NA	NA	NA	NA	0.286339	1.31927	0.168605	0.796508	0.916753	0.0661081
chr1_172157582_172157608	12.4882	0	NA	NA	NA	NA	0.933842	0.705248	0.375488	0.421624	-0.754439	0.0670134
chr18_55346179_55346218	15.2945	1	NA	NA	NA	NA	1	0.53452	0.245666	0.587459	-0.538982	0.0671378
chr19_12814404_12814509	58.1776	0	NA	NA	NA	NA	0.00226448	0.697668	-0.296218	0.524636	0.589657	0.0673252
hsa-miR-3614-5p	22.8692	NA	NA	NA	NA	NA	0	1.30954	-0.454744	0.434155	1.09176	0.0677763
chr12_96011530_96011562	11.1148	0.982456	NA	NA	NA	NA	1	0.843167	-0.45148	0.330778	-0.538898	0.0678518
hsa-miR-3664-3p	34.3237	NA	NA	NA	NA	NA	0	1.146	0.580092	0.213778	-1.00947	0.0691806
hsa-miR-144-3p	1838.8	NA	NA	NA	NA	NA	0	1.47179	0.259426	0.661165	1.252	0.0695775
hsa-miR-19b-3p	390.799	NA	NA	NA	NA	NA	0	0.621774	-0.490129	0.180651	-0.525243	0.0695874
chr17_79616065_79616087	88.7095	0	NA	NA	NA	NA	0.996723	0.882769	0.0967633	0.865278	-0.469575	0.0702281
hsa-miR-29a-3p	36845.3	NA	NA	NA	NA	NA	0	0.693276	-0.174232	0.693601	-0.536322	0.0703708
chr6_28921029_28921141	104.485	0	NA	NA	NA	NA	0.599601	0.824755	0.104095	0.882324	-0.609345	0.0704352
chr2_81723361_81723434	20.1753	0	NA	NA	NA	NA	0.801677	0.692818	-0.13044	0.770471	-0.574865	0.0709317
hsa-miR-887	315.559	NA	NA	NA	NA	NA	0	1.15171	1.11016	0.118152	0.833499	0.0715351
chr10_95806800_95806872	9.66325	0.00070922	NA	NA	NA	NA	0.992976	0.874501	0.582984	0.215578	-0.568278	0.0715932
chr1_173836007_173836078	224.685	0	NA	NA	NA	NA	0.0129492	0.683277	-0.230189	0.512521	-0.611563	0.0721026
chr8_111946921_111946996	15.1186	0.980843	NA	NA	NA	NA	0.950777	1.36839	-0.26388	0.676882	-0.898619	0.0722935
chrX_6450800_6451638	22.0475	0.00216607	NA	NA	NA	NA	0.988797	1.70169	-0.595397	0.414723	-1.03395	0.0723359
chr12_98909924_98909946	97.5438	0.002185	NA	NA	NA	NA	0.974712	1.81874	0.790724	0.228349	1.5095	0.0724248
chr7_39719177_39719208	10.4333	0	NA	NA	NA	NA	1	0.891512	-0.301359	0.549309	-0.538731	0.0729426
chr2_55461970_55462101	13.5005	0.991667	NA	NA	NA	NA	1	1.24942	-0.389901	0.540149	-0.853651	0.0731038
chr16_61089505_61089595	13.229	0	NA	NA	NA	NA	1	1.12342	-0.370027	0.547722	-0.860808	0.0731547
hsa-miR-4800-5p	156.426	NA	NA	NA	NA	NA	0	1.17953	-0.838178	0.161984	-0.820657	0.0739825
chr1_224052289_224052451	313.789	0	NA	NA	NA	NA	0.997624	0.990041	-0.104184	0.805076	0.882835	0.0742158
chr2_194338332_194338356	16.528	1	NA	NA	NA	NA	0.978733	1.05657	-0.862282	0.197518	0.784136	0.0742954
chr4_8290627_8290693	9.50111	0.000798085	NA	NA	NA	NA	0.0688216	1.66756	-0.45797	0.492789	-1.2557	0.0743901
chr4_152072972_152072992	34.2354	0	NA	NA	NA	NA	0.0120231	1.29757	0.493648	0.35217	1.13433	0.0744867
chrY_16713795_16713819	19.0053	1	NA	NA	NA	NA	0.157355	1.50849	-0.649055	0.328937	0.973305	0.0750431
chr18_63761304_63761321	13.5106	0	NA	NA	NA	NA	0.995207	1.11789	0.112807	0.85603	-0.782895	0.0761237
chr2_133013343_133013430	48.1635	0	NA	NA	NA	NA	0.89556	1.12217	-0.0922867	0.879359	1.15754	0.0764854
chr22_29190876_29191721	36.5875	0.00150263	NA	NA	NA	NA	0.0557427	0.802642	0.456601	0.460779	-0.51168	0.077503
chr2_11691827_11691901	50.5135	1	NA	NA	NA	NA	0.626768	0.90795	-0.393203	0.456855	-0.888271	0.0779554
hsa-miR-4640-5p	20.0506	NA	NA	NA	NA	NA	0	1.05436	0.272503	0.68432	-0.779047	0.0781641
chr1_40416346_40416369	91.3033	1	NA	NA	NA	NA	0.852363	0.885725	0.0558026	0.919186	-0.478861	0.078298
hsa-miR-301a-3p	480.12	NA	NA	NA	NA	NA	0	1.1939	-0.791102	0.297733	0.971794	0.0783052
hsa-miR-3940-3p	20.9923	NA	NA	NA	NA	NA	0	0.971497	1.11513	0.0576125	0.738877	0.0788421
chr11_118841244_118841286	17.1009	1	NA	NA	NA	NA	0.999551	1.13509	0.376783	0.433781	-0.777807	0.0788541
chr16_71792298_71792386	276.684	0	NA	NA	NA	NA	0.0486085	0.947479	-1.11417	0.0767914	0.59126	0.0788697
chrY_28420721_28420755	77.1232	0	NA	NA	NA	NA	1	0.833757	-0.551914	0.243252	-0.850426	0.0788963
chr7_138728768_138729103	98.5034	0	NA	NA	NA	NA	0.00433529	1.09413	0.272306	0.639896	1.12927	0.0791621
chr9_135895299_135895804	12.1976	1	NA	NA	NA	NA	0.99867	0.740461	0.53347	0.244194	-0.613129	0.0793763
chr1_145979018_145979117	32.0752	0.000710227	NA	NA	NA	NA	1	1.09147	0.364337	0.633187	-0.778742	0.0795218
chr16_2204955_2205110	370.801	0.00070922	NA	NA	NA	NA	0.0050394	0.813549	-0.270056	0.541451	-0.621539	0.079564
hsa-miR-2355-3p	27.6722	NA	NA	NA	NA	NA	0	0.689267	0.0641555	0.914676	0.539065	0.0796526
spike-in-25bp	148.604	NA	NA	NA	NA	NA	0	1.05014	-0.0682131	0.893814	0.902114	0.0797617
chr10_71982315_71982351	93.399	1	NA	NA	NA	NA	0.0387052	0.949498	-0.247309	0.69401	0.75471	0.0810434
hsa-miR-760	112.862	NA	NA	NA	NA	NA	0	1.45534	-0.0935015	0.908419	0.91646	0.0813504
hsa-miR-4769-5p	24.6018	NA	NA	NA	NA	NA	0	1.57175	-0.236438	0.766329	-0.785816	0.0813697
chr2_148229700_148229733	10.5223	0.000713776	NA	NA	NA	NA	1	0.792057	0.00484937	0.992062	-0.561926	0.0814346
chr2_230045646_230045746	437.422	0	NA	NA	NA	NA	0.996063	0.674984	0.0460674	0.882535	0.715961	0.0814699
chr11_46403045_46403080	46.0695	0	NA	NA	NA	NA	0.899655	1.64845	0.914534	0.146228	1.24677	0.0816257
hsa-miR-3928	14.8759	NA	NA	NA	NA	NA	0	1.1102	0.116551	0.832978	-0.728429	0.0817791
chr1_185110135_185110155	13.4374	0.996499	NA	NA	NA	NA	0.0387567	1.13004	0.798504	0.166413	0.749353	0.0819017
chr2_85661700_85661741	12.6796	0.889908	NA	NA	NA	NA	0.15478	1.03826	0.380632	0.460557	-0.603372	0.0819034
chr2_133036518_133036559	78.5593	0.00291333	NA	NA	NA	NA	0.0378728	0.942555	-0.289362	0.6888	0.72168	0.0825768
chr1_149608604_149608637	30.7883	1	NA	NA	NA	NA	1	1.17007	0.423368	0.590636	-0.802008	0.0827536
chrY_25542158_25542194	78.3952	1	NA	NA	NA	NA	1	0.841589	-0.606598	0.214371	-0.833046	0.0829101
chr6_133136445_133136535	1017.77	1	NA	NA	NA	NA	0.142913	0.970262	-0.389757	0.460488	-0.65577	0.0834744
chr2_225798797_225798853	474.411	1	NA	NA	NA	NA	0.999808	1.08324	-0.456134	0.396227	-0.972298	0.0835484
chr1_149155819_149155900	104.468	0	NA	NA	NA	NA	0.956824	0.699685	0.0831667	0.860896	-0.677638	0.0839416
chr9_38308335_38308362	99.2148	0	NA	NA	NA	NA	0.99909	1.39519	0.521734	0.329645	1.24006	0.0842628
chr18_5895606_5895675	18.5524	0.00465658	NA	NA	NA	NA	0.0027686	0.95971	-0.180865	0.733391	0.872448	0.0846236
hsa-miR-205-5p	17810.3	NA	NA	NA	NA	NA	0	1.49987	-0.107543	0.858958	-1.0912	0.0846477
chr10_101688472_101688497	10.7491	0	NA	NA	NA	NA	0	1.82638	-1.20904	0.167196	-0.954531	0.0848269
chr19_8419041_8419060	82.237	1	NA	NA	NA	NA	0.982776	1.49329	1.2096	0.0423476	-1.16228	0.0848777
chr6_71691582_71691601	18.0927	0	NA	NA	NA	NA	0.134368	1.26627	-0.316297	0.607387	-0.87176	0.0849713
chr10_129999806_129999826	26.5819	1	NA	NA	NA	NA	0.993647	0.900596	0.551053	0.271593	-0.696561	0.0851792
chr11_111692299_111692333	38.92	0	NA	NA	NA	NA	0.969584	0.966115	0.468484	0.437833	0.804373	0.0852211
hsa-miR-3147	38.4882	NA	NA	NA	NA	NA	0	1.16196	0.0389027	0.951597	-0.707436	0.0855967
chr12_34372607_34372674	648.08	0	NA	NA	NA	NA	0.0100875	0.729176	-0.053443	0.917176	0.572083	0.08604
chr15_26063186_26063216	14.5323	0.992701	NA	NA	NA	NA	0.113914	0.812297	-0.294456	0.576707	-0.738515	0.0866636
chrX_129118102_129118128	41.3096	1	NA	NA	NA	NA	0.933853	1.19637	0.18946	0.755181	1.02301	0.0867592
chr3_21591507_21591541	56.9513	0	NA	NA	NA	NA	0.996874	0.940804	-0.39943	0.409958	-0.962142	0.0867821
hsa-miR-6133	40.3262	NA	NA	NA	NA	NA	0	1.13485	0.170724	0.805314	-0.66291	0.0869196
chr17_55868707_55868753	222.37	0	NA	NA	NA	NA	0.392961	0.59028	-0.13821	0.762142	0.499926	0.0875557
chr15_69698857_69698891	8.97513	0.894737	NA	NA	NA	NA	1	0.891677	-0.134204	0.789598	-0.528634	0.0879463
chr17_8042804_8042869	99.6087	0	NA	NA	NA	NA	0.0199877	0.960182	-0.778086	0.244165	-0.70543	0.0880664
hsa-miR-1908	30.0064	NA	NA	NA	NA	NA	0	1.0504	0.375315	0.507617	0.920334	0.0881063
hsa-miR-4298	39.6732	NA	NA	NA	NA	NA	0	0.996533	-0.100214	0.874343	-0.729748	0.0882679
chr2_117770019_117770063	143.783	1	NA	NA	NA	NA	0.994816	0.852487	-0.217559	0.679814	-0.733334	0.0885427
chr5_141773997_141774059	285.316	0	NA	NA	NA	NA	0.991586	0.849522	0.421646	0.490669	-0.719973	0.0885565
chr6_2349209_2349231	19.9887	1	NA	NA	NA	NA	0.00310784	1.2125	1.67974	0.00207757	-0.759515	0.0886257
chr19_36066689_36066745	265.675	1	NA	NA	NA	NA	0.498423	0.647575	-0.0727761	0.869747	0.506399	0.0886432
chr12_50610760_50610797	14.0639	0	NA	NA	NA	NA	0.985103	0.735666	0.934776	0.0311436	-0.602688	0.0887651
hsa-let-7g-5p	305498	NA	NA	NA	NA	NA	0	0.565045	0.277161	0.396541	-0.410251	0.089185
hsa-miR-33a-5p	45.3504	NA	NA	NA	NA	NA	0	0.918525	-0.167319	0.703355	-0.756518	0.089675
chr7_149286161_149286236	18.3263	0	NA	NA	NA	NA	0.995524	0.760369	0.135068	0.79653	-0.606048	0.0896978
chr7_128337503_128337613	71.0777	1	NA	NA	NA	NA	0.427991	0.385895	-0.362176	0.26969	-0.390451	0.0897229
chr11_66115581_66115714	1206.96	0.997653	NA	NA	NA	NA	0.768632	0.838567	0.527977	0.264601	-0.755378	0.0906285
chr20_46501968_46502000	26.4736	1	NA	NA	NA	NA	0.98064	0.491478	-0.239539	0.589488	-0.471598	0.0907524
chr9_135894809_135895094	9.70584	0.99696	NA	NA	NA	NA	1	0.672027	0.323474	0.476258	-0.524713	0.0909796
chr8_20147723_20147757	14.3909	1	NA	NA	NA	NA	1	0.683117	-0.915536	0.0438657	-0.484072	0.0913051
hsa-let-7i-3p	80.4004	NA	NA	NA	NA	NA	0	0.800821	-0.259333	0.641453	0.576606	0.0913804
chr15_73212648_73212689	57.9526	0	NA	NA	NA	NA	0.999804	0.913743	-0.37849	0.43568	-0.891572	0.0913843
chr18_1691852_1691880	111.129	1	NA	NA	NA	NA	0.871231	0.831378	0.18909	0.724992	-0.443767	0.0915253
chr7_53863665_53863695	41.483	1	NA	NA	NA	NA	0.992771	1.03554	0.169825	0.818514	-0.959286	0.0918418
hsa-miR-378a-5p	32.0087	NA	NA	NA	NA	NA	0	0.937728	0.871893	0.0552488	-0.725846	0.0919716
chrX_118921306_118921447	36.8162	0	NA	NA	NA	NA	0.328735	0.61152	-0.549705	0.244247	0.545306	0.0920399
chr1_147520750_147520850	31.7691	0.000710227	NA	NA	NA	NA	1	1.11216	0.361435	0.64852	-0.747446	0.0920542
hsa-miR-423-5p	5090.98	NA	NA	NA	NA	NA	0	0.867432	-0.0524274	0.896985	0.693541	0.0921529
chr10_54612401_54612433	16.1648	1	NA	NA	NA	NA	0.999523	1.30805	0.332451	0.462488	-0.755615	0.092459
hsa-miR-1291	15.6182	NA	NA	NA	NA	NA	0	0.893239	-0.45055	0.425036	0.68639	0.092776
chr14_65944576_65944601	18.189	0	NA	NA	NA	NA	0.315127	1.49148	-0.713976	0.28049	1.03228	0.092892
chr1_203698706_203698832	53.87	1	NA	NA	NA	NA	0.811936	0.386425	-0.181928	0.614652	0.387366	0.0935824
hsa-miR-7-1-3p	347.778	NA	NA	NA	NA	NA	0	0.995228	0.242355	0.549906	-0.732271	0.0939122
chr18_65409202_65409221	16.6609	1	NA	NA	NA	NA	0.554506	1.07221	0.873012	0.135926	-0.76247	0.0940156
chr17_62223695_62223840	177.176	0.999291	NA	NA	NA	NA	0.000329848	0.845241	-0.518609	0.313638	0.661968	0.0943067
chr12_127650863_127650988	900.45	0	NA	NA	NA	NA	0.401771	0.570654	-0.0789354	0.839774	0.513736	0.094463
chr8_129022797_129022858	93.2276	0.000709723	NA	NA	NA	NA	0.936277	1.69792	-0.852151	0.492375	1.09386	0.0944662
hsa-miR-421	749.861	NA	NA	NA	NA	NA	0	0.744872	-0.080713	0.867254	-0.481367	0.0954301
chr8_77557821_77557903	36.2624	0.000711238	NA	NA	NA	NA	0.994539	0.793016	0.743128	0.172206	0.585025	0.0957095
chr17_44004128_44004155	13.4476	0	NA	NA	NA	NA	0.999384	1.16268	-0.635663	0.33399	-0.720267	0.0957619
chr16_81902234_81902272	87.7241	0	NA	NA	NA	NA	0.999729	0.728537	-0.370814	0.528243	0.551504	0.0957917
chr17_41464704_41464781	89.2922	0	NA	NA	NA	NA	0.99749	0.869213	-0.11245	0.83352	0.770099	0.0962807
chr20_2637583_2637663	233.754	1	NA	NA	NA	NA	0.0113119	0.858696	-0.50151	0.357701	0.579684	0.0963517
hsa-miR-3607-3p	74.809	NA	NA	NA	NA	NA	0	0.776799	-0.165325	0.70901	-0.611931	0.0965065
chr6_144692194_144692274	120.884	0	NA	NA	NA	NA	0.974755	0.699707	-0.108493	0.815096	0.599925	0.0965611
hsa-miR-374b-5p	4081.1	NA	NA	NA	NA	NA	0	0.515305	0.156892	0.614183	-0.412645	0.0967399
chr11_62295804_62296676	12.9126	0	NA	NA	NA	NA	0.577343	0.945184	0.968526	0.0230676	0.593095	0.0973261
chr22_39715036_39715139	340.656	0	NA	NA	NA	NA	0.0730987	0.557147	-0.233332	0.56882	-0.432234	0.0977713
chr6_27652513_27652553	306.222	0	NA	NA	NA	NA	0.999754	0.851824	-0.25778	0.654775	-0.564796	0.0980723
chr19_42070578_42070634	65.5489	0	NA	NA	NA	NA	0.995751	0.739984	0.0377861	0.944945	0.587545	0.0983944
hsa-miR-181a-2-3p	913.783	NA	NA	NA	NA	NA	0	0.689951	-0.165581	0.698939	-0.445431	0.0984201
chr2_142748390_142748411	61.845	0	NA	NA	NA	NA	0.00457853	1.0777	0.522618	0.497502	-0.711428	0.0999977
chr1_91852780_91853149	5752.81	0	NA	NA	NA	NA	0.136671	0.58766	-0.104602	0.809872	0.475488	0.100509
hsa-miR-4271	33.1011	NA	NA	NA	NA	NA	0	1.28213	-0.160081	0.826703	-0.639858	0.100929
chr2_230922946_230923026	17.3974	0.00212766	NA	NA	NA	NA	0.837204	1.31059	0.295677	0.5287	-0.736158	0.101877
chr6_90539579_90539702	16.5862	0.813094	NA	NA	NA	NA	0.0438242	1.49669	-0.195826	0.755139	1.03449	0.102606
chr21_43302390_43302412	53.2264	1	NA	NA	NA	NA	0.99959	0.958157	-0.175047	0.802389	0.723313	0.102826
hsa-miR-664b-5p	12.8897	NA	NA	NA	NA	NA	0	0.721253	-0.127657	0.78405	0.633585	0.103046
chr20_633774_633842	33.9478	0	NA	NA	NA	NA	0.0325476	1.29104	-0.0976695	0.867347	0.988541	0.103639
chr2_95883904_95883924	16.2978	0	NA	NA	NA	NA	0.917159	1.05322	0.0576929	0.923257	-0.727775	0.103649
chr1_147877535_147877591	30.6772	1	NA	NA	NA	NA	1	1.12288	0.468783	0.548303	-0.730544	0.103862
chr12_13199082_13199189	62.9081	0.930233	NA	NA	NA	NA	0.997845	0.426916	-0.407888	0.270664	-0.380478	0.104973
chr11_62292882_62294015	16.0816	0	NA	NA	NA	NA	0.483736	0.66633	0.486205	0.262984	0.571737	0.105348
hsa-miR-3651	13.9604	NA	NA	NA	NA	NA	0	0.728496	-0.83057	0.122732	0.534317	0.105387
chr1_147774809_147774935	1049.51	0	NA	NA	NA	NA	1	0.975232	-0.287885	0.606855	-0.788665	0.105468
hsa-miR-196a-3p	61.8812	NA	NA	NA	NA	NA	0	2.52181	-0.507502	0.721095	-1.39201	0.106584
hsa-miR-30c-5p	2018.74	NA	NA	NA	NA	NA	0	1.02037	0.284774	0.477599	-0.723324	0.106724
hsa-miR-218-5p	1288.37	NA	NA	NA	NA	NA	0	0.809575	0.494693	0.229625	-0.582243	0.107124
chr3_139212796_139212822	27.8304	1	NA	NA	NA	NA	0.975159	1.16388	-0.0949207	0.861635	0.991456	0.107272
chr20_43439120_43439177	21.14	0.854167	NA	NA	NA	NA	0.768338	1.00784	0.742199	0.129128	0.919874	0.107287
chr1_228743498_228743604	32.2058	0.947368	NA	NA	NA	NA	0.957693	0.502401	-0.211362	0.646395	-0.428663	0.107299
chr1_45196655_45196842	62.3809	0	NA	NA	NA	NA	0.376574	0.987446	-0.6856	0.143166	0.854272	0.107541
chr5_34802383_34802473	44.6348	0.878788	NA	NA	NA	NA	1	0.479064	-0.318533	0.415938	-0.428929	0.107886
chr19_49468489_49468865	10.6136	0.985658	NA	NA	NA	NA	0.464064	0.812974	1.19053	0.0221817	0.531312	0.108093
chr4_139910387_139910418	14.261	1	NA	NA	NA	NA	0.980712	1.01415	0.392368	0.367881	-0.740376	0.108225
chr2_133013189_133013276	229.329	0	NA	NA	NA	NA	0.903605	0.602924	-0.0986956	0.815306	0.486782	0.108554
chr3_139107155_139107210	83.3494	0.986254	NA	NA	NA	NA	0.966014	0.553291	0.456946	0.250411	-0.451271	0.108725
chr6_165823050_165823140	58.7602	0.878049	NA	NA	NA	NA	1	0.463106	-0.396755	0.282076	-0.408992	0.108919
chr3_179497415_179497468	59.0186	1	NA	NA	NA	NA	0.974137	0.531276	-0.277735	0.582832	0.387505	0.109036
chr6_26533185_26533227	308.604	0	NA	NA	NA	NA	0.992894	0.860763	-0.280793	0.624536	-0.55369	0.109076
hsa-miR-345-5p	751.831	NA	NA	NA	NA	NA	0	0.723123	0.58239	0.122093	-0.548368	0.109104
chr1_76255130_76255241	20.199	1	NA	NA	NA	NA	0.073848	1.58871	-0.702704	0.21263	-0.845198	0.109239
chr1_186341786_186341830	12.2266	1	NA	NA	NA	NA	0.977886	0.905647	-0.0495814	0.917349	-0.524739	0.10951
chr7_22896225_22896305	102.412	1	NA	NA	NA	NA	0.0272332	0.746683	-0.747599	0.115955	0.555041	0.109548
hsa-miR-4710	39.7875	NA	NA	NA	NA	NA	0	1.09845	-0.247836	0.714222	-0.592897	0.109621
chr1_16847064_16847159	40.9201	0	NA	NA	NA	NA	0.962204	0.918444	0.452226	0.492645	-0.648304	0.109639
chr15_45493285_45493446	1103.68	0.997006	NA	NA	NA	NA	0.91571	0.935592	-0.358033	0.523639	-0.751938	0.109973
hsa-miR-27b-3p	10872.8	NA	NA	NA	NA	NA	0	0.603775	0.552621	0.177352	-0.466191	0.109985
chr17_7480127_7480280	60.6097	1	NA	NA	NA	NA	0.0721405	0.608525	-0.617642	0.128602	0.468216	0.110169
hsa-miR-548ai	17.8654	NA	NA	NA	NA	NA	0	0.675107	0.118221	0.795118	-0.590769	0.110254
hsa-miR-4716-3p	68.4356	NA	NA	NA	NA	NA	0	1.03278	-0.0968845	0.872281	-0.669102	0.110319
chr14_21101151_21101283	277.779	0.99786	NA	NA	NA	NA	0.578639	0.591072	-0.191683	0.644847	-0.481281	0.11068
chr15_40886003_40886124	1114.21	0	NA	NA	NA	NA	0.922597	0.991045	0.53105	0.312132	-0.808784	0.110756
hsa-miR-1268a	350.624	NA	NA	NA	NA	NA	0	0.900394	0.477191	0.375961	-0.584045	0.11106
chr17_73030992_73031015	67.1207	0	NA	NA	NA	NA	0.34177	1.01303	0.740586	0.246675	0.651526	0.111556
chr3_143196171_143196228	24.8451	0	NA	NA	NA	NA	0.920225	1.37143	-0.50965	0.461935	0.935782	0.111581
hsa-miR-1236-5p	20.3804	NA	NA	NA	NA	NA	0	1.44124	0.145948	0.832652	-0.731927	0.111704
hsa-miR-4677-3p	8.98669	NA	NA	NA	NA	NA	0	0.865274	-0.289133	0.592449	-0.538984	0.111759
hsa-miR-491-5p	21.6375	NA	NA	NA	NA	NA	0	0.815214	-0.0810864	0.891528	-0.539007	0.111783
hsa-miR-3157-5p	41.7588	NA	NA	NA	NA	NA	0	0.547995	-0.264269	0.488368	0.519177	0.111929
chr18_55345855_55345895	14.3601	1	NA	NA	NA	NA	1	0.570739	0.189879	0.671787	-0.479223	0.112012
chr14_101407463_101407546	15.1749	1	NA	NA	NA	NA	0.00994338	1.03073	0.886419	0.0902831	0.76128	0.112124
chr13_31248038_31248194	115.714	0.00141844	NA	NA	NA	NA	0.967792	0.61296	-0.0991989	0.804188	-0.521807	0.112316
chr5_79945871_79945912	19.0509	0	NA	NA	NA	NA	1	1.09289	-0.711812	0.430112	0.576113	0.112695
chr5_155272445_155272537	33.8311	1	NA	NA	NA	NA	0.999237	0.498671	-0.396382	0.317186	-0.422126	0.11275
chr6_27265765_27265888	1018.55	1	NA	NA	NA	NA	0.997061	1.06788	0.506531	0.397747	-0.827523	0.112919
chr5_160990767_160990789	160.902	0	NA	NA	NA	NA	0.491417	0.798241	0.138696	0.764712	-0.570695	0.11331
hsa-miR-5703	11.6075	NA	NA	NA	NA	NA	0	1.14109	0.0969161	0.873303	-0.625673	0.11376
chrX_91454955_91454976	29.432	1	NA	NA	NA	NA	0.275364	0.998606	1.24458	0.0382463	-0.592243	0.113953
chr15_45492557_45492731	1058.55	0	NA	NA	NA	NA	0.982414	0.968796	-0.308039	0.579395	-0.768766	0.114084
chr1_145396843_145396991	1064.26	0	NA	NA	NA	NA	0.969459	0.984226	-0.31603	0.573392	-0.772397	0.114352
chr17_8090141_8090290	1014.15	0.94335	NA	NA	NA	NA	0.997204	1.06035	0.482837	0.420447	-0.817	0.114785
hsa-miR-877-5p	227.546	NA	NA	NA	NA	NA	0	0.813488	0.254423	0.621804	0.575028	0.114808
hsa-miR-5088	17.9229	NA	NA	NA	NA	NA	0	1.27464	-0.426452	0.544135	-0.650021	0.114843
chr15_45490741_45490929	1074.03	0	NA	NA	NA	NA	0.954598	0.953025	-0.354353	0.518979	-0.756064	0.115082
chr1_146544771_146544879	1038.63	1	NA	NA	NA	NA	0.999604	0.997656	-0.321406	0.572204	-0.777758	0.115282
chr6_27065079_27065179	1012.82	1	NA	NA	NA	NA	0.999613	1.0738	0.484612	0.42236	-0.827577	0.115344
chr1_192685491_192685576	14.0702	0.989583	NA	NA	NA	NA	1	1.3264	-0.486879	0.45039	-0.817507	0.115378
chr12_42848521_42848623	9.5525	0.985507	NA	NA	NA	NA	0.993223	0.727101	0.474466	0.316792	-0.469017	0.11577
chr11_45848178_45848272	416.842	0	NA	NA	NA	NA	0.999922	0.787632	0.0571605	0.878426	0.73748	0.115937
chr1_147753451_147753577	1054.56	1	NA	NA	NA	NA	1	0.983639	-0.342919	0.540408	-0.767014	0.116078
chr6_86386985_86387087	244.452	0	NA	NA	NA	NA	0.00416622	0.877938	-0.607382	0.244473	0.606313	0.116086
chr2_167425006_167425026	11.3314	0	NA	NA	NA	NA	0.813831	1.41756	-0.0647983	0.919552	-0.730084	0.116188
chr6_110074368_110074461	46.8459	0	NA	NA	NA	NA	0.997342	0.493335	-0.380303	0.335356	-0.409642	0.116385
chr11_17096189_17096293	108.775	0	chr11_17096200_17096224	GTTCTTCCTTGGATGTCTGAGTGAG	1	1.3236	0.103654	0.970354	-1.36883	0.0163786	-0.574374	0.116572
chr3_172514301_172514351	88.3925	0	NA	NA	NA	NA	0.999745	1.67882	-0.657411	0.581285	1.05844	0.116697
chr6_28180802_28180914	1021.58	0.994194	NA	NA	NA	NA	0.995243	1.07092	0.479765	0.433401	-0.821459	0.116783
chr6_28565095_28565205	1026.04	0	NA	NA	NA	NA	0.995078	1.07203	0.47688	0.42916	-0.820027	0.117256
chr12_5950268_5950288	19.4609	0	NA	NA	NA	NA	0.990833	1.18832	-0.886772	0.312099	0.723869	0.118176
chr3_95205215_95205234	36.6713	0	NA	NA	NA	NA	0.0780598	1.5402	0.418194	0.501954	1.16361	0.118223
chr8_124286702_124286763	59.9	0	NA	NA	NA	NA	0.966256	1.24011	0.108549	0.8731	0.637707	0.118834
hsa-miR-3138	14.3689	NA	NA	NA	NA	NA	0	1.32005	0.106606	0.867952	-0.721231	0.118896
chr6_58149285_58149336	9.59357	1	NA	NA	NA	NA	1	0.878775	0.154059	0.849886	-0.560868	0.118918
chr12_104519012_104519103	63.2532	1	NA	NA	NA	NA	1	0.433809	-0.427915	0.249704	-0.368218	0.119056
chr10_3507728_3507748	16.9703	1	NA	NA	NA	NA	0.00131898	0.960954	0.259951	0.654058	-0.580218	0.11915
chr18_51748646_51748806	21.053	0	NA	NA	NA	NA	0.0194445	0.717487	0.102771	0.845827	0.538861	0.11952
chr10_96936507_96936533	115.771	0	NA	NA	NA	NA	0.776331	0.825831	0.262942	0.632931	-0.412581	0.119565
chr7_80962916_80962968	489.196	1	NA	NA	NA	NA	0.988255	0.726755	-0.456765	0.389104	0.500425	0.119855
chr4_40910563_40910590	42.8267	0.919964	NA	NA	NA	NA	0.00690326	1.99653	0.865423	0.533918	-1.32458	0.120033
chr2_96931062_96931094	116.945	0	NA	NA	NA	NA	0.321095	1.69252	0.0252721	0.970414	1.1377	0.120355
chr9_104328717_104328749	38.7845	0	NA	NA	NA	NA	0.000278749	0.732494	-0.469938	0.276501	0.624047	0.121085
chr2_78928719_78928828	374.068	1	NA	NA	NA	NA	0.998826	0.753551	0.0429813	0.925353	0.596526	0.12138
chr14_101409788_101409864	36.115	1	NA	NA	NA	NA	0.0337748	0.987979	-0.19821	0.681812	0.728332	0.121574
chr1_147719005_147719061	30.5921	0.617647	NA	NA	NA	NA	0.984698	1.15937	0.600271	1	-0.704226	0.121599
chr22_22210615_22210667	99.491	1	NA	NA	NA	NA	0.961059	0.669544	-0.522248	0.291455	0.578881	0.121954
chr1_237766335_237766671	997.991	1	NA	NA	NA	NA	0.996451	0.645038	-0.00251533	0.994515	0.489044	0.122073
chr2_19939763_19939783	169.117	0	NA	NA	NA	NA	0.249933	1.33981	0.349418	0.509134	1.04747	0.122089
chrX_20630304_20630334	124.088	0	NA	NA	NA	NA	0.539709	0.836191	-0.500342	0.268788	-0.724736	0.122213
chr17_22022748_22022809	35.366	1	NA	NA	NA	NA	0.999773	0.77493	0.377174	0.524608	0.551883	0.122605
hsa-miR-3620-5p	23.7965	NA	NA	NA	NA	NA	0	1.28071	0.463608	0.44656	-0.707976	0.122903
hsa-miR-766-3p	36.1377	NA	NA	NA	NA	NA	0	0.744025	-0.0177864	0.965684	-0.563813	0.123291
chr9_89037837_89037968	233.314	0	NA	NA	NA	NA	0.98067	0.825291	0.273041	0.548185	-0.568451	0.123654
chr2_133012372_133012507	535.27	0.00212766	NA	NA	NA	NA	0.996184	0.738127	0.236795	0.509175	0.637162	0.12405
hsa-miR-6723-5p	11.8847	NA	NA	NA	NA	NA	0	1.20472	-0.546163	0.422207	-0.525424	0.124427
chr5_151988595_151988629	24.719	1	NA	NA	NA	NA	0.987049	1.02158	0.848297	0.210156	-0.694339	0.124479
chr6_211789_211819	32.0855	0	NA	NA	NA	NA	0.100347	1.3905	0.414232	0.487924	1.05431	0.124525
chr2_203210998_203211099	556.363	0	NA	NA	NA	NA	0.998144	0.532582	-0.0143541	0.965183	0.438194	0.125192
chr5_134262473_134262658	50.9106	0.259295	NA	NA	NA	NA	0.984979	1.09987	0.000350724	0.999398	-0.731254	0.12594
chr9_126842687_126842714	305.928	1	NA	NA	NA	NA	0.993963	0.668847	-0.237671	0.630488	0.493435	0.126147
chr2_88124381_88124507	978.929	0.573506	NA	NA	NA	NA	0.999936	0.93154	0.298116	0.537418	-0.555505	0.126518
chr1_76252747_76252856	20.5586	0.985573	NA	NA	NA	NA	0.302584	0.56267	0.0567419	0.8966	-0.444167	0.126603
chr6_10887830_10887875	97.4142	1	NA	NA	NA	NA	0.487469	0.753968	0.269626	0.598511	-0.474807	0.126883
chr6_27173860_27173943	171.077	0	NA	NA	NA	NA	0.329972	0.610404	-0.125107	0.802501	0.465877	0.12716
chr1_161510020_161510141	117.488	0.979651	NA	NA	NA	NA	0.923171	0.629348	0.0703703	0.861788	-0.51612	0.127173
chr8_66557214_66557238	51.9363	1	NA	NA	NA	NA	0.0630685	1.70389	-0.318207	0.615798	1.27358	0.12721
chr1_204531536_204531652	257.865	0	NA	NA	NA	NA	0.293446	0.491909	-0.213082	0.534392	-0.390554	0.127475
chr14_90052064_90052105	11.1639	0.75	NA	NA	NA	NA	0.999278	0.83872	0.590161	0.206571	-0.489734	0.12762
chr16_33962833_33962978	655.579	1	NA	NA	NA	NA	0.99122	0.810825	-0.02908	0.954399	0.552238	0.127794
chr5_118824425_118824482	176.275	1	NA	NA	NA	NA	0.917244	0.927395	-0.402523	0.396514	-0.799184	0.127946
chr5_79947160_79947246	116.009	0	NA	NA	NA	NA	0.996472	1.18634	1.0467	0.130529	0.708946	0.128427
hsa-miR-454-5p	28.0401	NA	NA	NA	NA	NA	0	1.1937	-0.252752	0.693503	0.963911	0.128489
chr2_177907123_177907144	32.6753	0	NA	NA	NA	NA	0.97092	1.22441	-1.06891	0.214441	0.618883	0.128743
chrY_10036057_10036100	108.314	1	NA	NA	NA	NA	1	0.694368	-0.0855568	0.867817	0.499325	0.12909
hsa-miR-16-5p	932825	NA	NA	NA	NA	NA	0	0.892415	0.63893	0.0866034	-0.551992	0.129353
hsa-miR-625-3p	55.1662	NA	NA	NA	NA	NA	0	0.704495	0.37185	0.387057	-0.555647	0.12942
chr11_62289592_62291192	22.7507	0	NA	NA	NA	NA	0.462226	0.72152	0.734724	0.0880375	0.503175	0.129637
chr1_182913536_182913612	22.8949	0	NA	NA	NA	NA	0.997757	0.567481	-0.41884	0.324582	-0.412113	0.129812
chr8_139815630_139815696	41.3391	0	NA	NA	NA	NA	0.999363	0.49772	-0.29671	0.48753	-0.397273	0.129985
hsa-miR-106b-3p	341.751	NA	NA	NA	NA	NA	0	0.789953	0.525752	0.161238	0.575561	0.130827
chr1_144308658_144308694	31.3462	0	NA	NA	NA	NA	1	1.1295	0.447919	0.585904	-0.676187	0.13136
hsa-let-7f-5p	542168	NA	NA	NA	NA	NA	0	0.637334	0.481121	0.184634	-0.329428	0.131391
hsa-miR-3940-5p	18.6451	NA	NA	NA	NA	NA	0	1.08553	0.132044	0.819161	-0.556607	0.131413
chr3_150905884_150905974	59.9862	1	NA	NA	NA	NA	0.998063	0.427504	-0.373715	0.297068	-0.358549	0.131585
hsa-miR-101-3p	5850.77	NA	NA	NA	NA	NA	0	0.61073	0.342676	0.371962	-0.437693	0.131792
hsa-miR-200c-3p	157280	NA	NA	NA	NA	NA	0	1.06312	0.841577	0.0613964	-0.567925	0.131799
chr17_22023380_22023421	11.8651	0.996169	NA	NA	NA	NA	0.997114	0.996843	-0.467245	0.551424	0.542999	0.131825
chr14_31727813_31727915	9.0663	0	NA	NA	NA	NA	0.99466	0.595299	0.0185964	0.967807	-0.447372	0.132438
chr10_103124604_103124735	235.307	0	NA	NA	NA	NA	0.248341	0.645892	-0.434042	0.331272	0.405181	0.132971
chrX_121106711_121106777	74.9347	1	NA	NA	NA	NA	0.987663	0.49865	-0.189077	0.691475	0.35771	0.133023
hsa-miR-144-5p	36.3114	NA	NA	NA	NA	NA	0	1.44921	0.57701	0.392432	1.09509	0.133061
chr6_31504137_31504227	47.0078	0	NA	NA	NA	NA	0.0120562	0.844289	-0.169388	0.744899	-0.58572	0.133072
chr1_40254256_40254295	89.6731	0.991525	NA	NA	NA	NA	0.650977	1.20537	0.460409	0.412045	0.909353	0.133439
chr11_374674_375239	9.63143	0.807692	NA	NA	NA	NA	0.992432	1.74132	-0.749258	0.315547	-1.04194	0.13377
chr16_3234126_3234211	602.533	0	NA	NA	NA	NA	1	0.588132	-0.183939	0.687896	-0.419201	0.133891
chr10_50911088_50911186	163.753	0.00070922	NA	NA	NA	NA	0.984592	1.14389	-0.11091	0.864332	0.830375	0.134015
chr19_22346269_22346287	13.9674	0.996743	NA	NA	NA	NA	0.978286	1.37525	-0.38035	0.611007	-0.691271	0.134312
chr20_30596176_30596242	42.3927	1	NA	NA	NA	NA	0.998943	0.477921	-0.369779	0.359761	-0.390823	0.134853
chr19_7951857_7951937	935.326	0	NA	NA	NA	NA	0.956103	0.593321	-0.144	0.684572	-0.437556	0.134964
chr1_204476134_204476249	22771.2	0	NA	NA	NA	NA	0.998689	1.1803	-0.402398	0.562862	-0.720429	0.135217
chr4_83816999_83817080	85.3114	0	NA	NA	NA	NA	0.00549698	0.886602	-0.735298	0.124397	-0.560673	0.135252
hsa-miR-625-5p	1259.23	NA	NA	NA	NA	NA	0	0.683478	0.274924	0.536263	-0.4818	0.135344
chr1_143690026_143690082	31.4966	1	NA	NA	NA	NA	1	1.15162	0.278056	0.719346	-0.685925	0.135415
chr11_59323893_59323986	22772	1	NA	NA	NA	NA	0.997708	1.17915	-0.408759	0.55681	-0.719556	0.135459
chr1_93166425_93166494	169.629	0	NA	NA	NA	NA	0.999143	2.20052	-1.15641	0.445503	1.49905	0.135628
chr11_59327794_59327892	22751.3	0	NA	NA	NA	NA	0.998653	1.17769	-0.403683	0.560765	-0.720124	0.135702
chr14_21152159_21152275	625.572	0.841971	NA	NA	NA	NA	0.943277	0.579229	-0.235676	0.604491	-0.408026	0.13576
chr11_62432862_62433045	196.989	0.992701	NA	NA	NA	NA	0.00411033	0.807332	-0.487792	0.278646	0.583509	0.135857
chr1_204475618_204475826	22861.3	1	NA	NA	NA	NA	0.993212	1.17336	-0.398151	0.565329	-0.71704	0.135983
hsa-miR-3175	23.6142	NA	NA	NA	NA	NA	0	0.898026	0.884122	0.158052	-0.549047	0.136332
chr17_8022456_8022586	22790.2	1	NA	NA	NA	NA	0.998868	1.17816	-0.399974	0.564537	-0.717629	0.136368
chr6_28918796_28918897	22845.7	1	NA	NA	NA	NA	0.991711	1.16274	-0.40646	0.556752	-0.716012	0.136546
chr11_59394448_59394492	15.9403	0	NA	NA	NA	NA	0.935976	0.745248	0.117247	0.82639	-0.428808	0.136559
hsa-miR-149-3p	591.346	NA	NA	NA	NA	NA	0	0.849472	-0.196711	0.717964	-0.49094	0.13671
chr16_3238077_3238171	605.856	1	NA	NA	NA	NA	0.999933	0.57046	-0.207325	0.648198	-0.402236	0.136973
chr11_47841786_47841814	12.9704	0	NA	NA	NA	NA	0.990232	1.43545	0.481941	0.376169	-0.837373	0.137058
hsa-miR-5010-3p	17.3141	NA	NA	NA	NA	NA	0	0.672136	0.0130693	0.980433	0.50414	0.137187
chr10_327974_328066	43.8188	0	NA	NA	NA	NA	0.992368	0.483463	-0.196727	0.627407	-0.369889	0.137629
hsa-miR-23c	284.746	NA	NA	NA	NA	NA	0	0.597999	0.178205	0.653046	-0.424607	0.137662
chr11_77597472_77597805	1013.54	1	NA	NA	NA	NA	0.962221	0.608934	-0.0539944	0.873306	0.457222	0.137669
chr16_3208913_3209009	588.324	0.897019	NA	NA	NA	NA	0.981124	0.594752	-0.255149	0.581567	-0.416725	0.137815
chr14_55276640_55276660	12.7651	0	NA	NA	NA	NA	0.999419	1.45863	-0.38259	0.538223	0.673901	0.138545
chr11_65266501_65273645	821.084	1	NA	NA	NA	NA	0.0323953	0.684507	0.397587	0.398066	0.412012	0.138682
chr6_163210057_163210083	10883.3	0	NA	NA	NA	NA	0.00137921	1.08871	-0.32911	0.563826	-0.8714	0.138886
chr16_33963479_33963594	421.248	1	NA	NA	NA	NA	0.980929	0.50871	0.00375959	0.992333	0.352965	0.139152
chr1_568751_569003	1140.5	0.766234	NA	NA	NA	NA	0.999986	0.901377	0.279396	0.556556	-0.526326	0.139842
chr12_20704356_20704506	5526.81	1	NA	NA	NA	NA	0.159725	0.655338	-0.0344905	0.941607	0.485105	0.140352
hsa-miR-29a-5p	68.1066	NA	NA	NA	NA	NA	0	0.583277	0.260782	0.526066	-0.408611	0.140357
chr17_7387682_7387802	12.0823	0.995863	NA	NA	NA	NA	0.0114756	0.870319	-0.0319393	0.954657	0.513119	0.140384
hsa-miR-339-5p	610.587	NA	NA	NA	NA	NA	0	0.601869	0.37005	0.382568	0.352466	0.141011
chr11_10529739_10529842	20.5412	0	NA	NA	NA	NA	0.995063	0.954627	-0.96161	0.21747	0.506775	0.141031
hsa-miR-4669	20.4089	NA	NA	NA	NA	NA	0	1.05503	-0.269222	0.641251	-0.608502	0.141462
chr17_75085387_75085576	107.948	1	NA	NA	NA	NA	0.0184626	0.739246	-0.719201	0.141389	0.586769	0.141868
hsa-miR-4647	13.1918	NA	NA	NA	NA	NA	0	1.11176	0.148558	0.817394	-0.651347	0.142326
chr19_24187282_24187310	122.552	0	NA	NA	NA	NA	0.0525011	0.704463	-0.158527	0.689262	0.616547	0.143443
hsa-miR-142-3p	16418.8	NA	NA	NA	NA	NA	0	1.08973	-0.0232967	0.964786	-0.724426	0.144111
chr19_56008663_56008691	151.535	1	NA	NA	NA	NA	0.542222	1.11238	-0.387006	0.578922	-0.737903	0.144394
hsa-miR-3687	76.7533	NA	NA	NA	NA	NA	0	1.61472	-1.18825	0.182007	0.958286	0.145269
chrX_8137160_8137962	19.0553	0	NA	NA	NA	NA	0.997459	1.66044	-0.623603	0.382687	-0.839394	0.145307
hsa-miR-365a-5p	14.2908	NA	NA	NA	NA	NA	0	0.581261	0.156331	0.756121	-0.426691	0.145608
chr19_48230968_48231006	9.77206	0	NA	NA	NA	NA	0.972437	0.941064	0.996388	0.0459845	-0.47482	0.146213
chr11_85195014_85195189	3915.33	1	NA	NA	NA	NA	0.127499	0.841673	-0.427458	0.233521	0.871531	0.146306
chr1_161397854_161397951	113.717	0	NA	NA	NA	NA	0.990852	0.627906	-0.0756648	0.851497	-0.487316	0.146482
hsa-miR-6510-5p	25.0438	NA	NA	NA	NA	NA	0	1.08713	-0.0989456	0.869334	-0.570092	0.146509
chr6_44415736_44415781	19.9843	0.00141844	NA	NA	NA	NA	0.944021	0.665843	0.463937	0.329844	-0.491832	0.146576
chrX_131072900_131072948	11.8105	0	NA	NA	NA	NA	0.999322	0.69067	-0.418023	0.360403	-0.439472	0.146647
chr3_125235892_125235930	11.8572	0.746544	NA	NA	NA	NA	0.961761	1.15878	-0.0169821	0.974785	-0.498878	0.146833
chr11_19612702_19612731	12.2192	0	NA	NA	NA	NA	1	0.597552	-0.0875048	0.861917	0.462444	0.147067
hsa-miR-3916	38.1248	NA	NA	NA	NA	NA	0	0.901412	-0.0212587	0.970605	-0.543878	0.147092
chr6_70183085_70183151	109.861	0	NA	NA	NA	NA	0.995359	0.555588	-0.0705581	0.864835	0.430837	0.147844
hsa-miR-6124	141.002	NA	NA	NA	NA	NA	0	1.01659	-0.171942	0.762387	-0.596062	0.147937
chr1_173833480_173833603	179.111	0	NA	NA	NA	NA	0.324153	0.748908	0.225957	0.57405	-0.525978	0.147949
chr19_58378625_58378730	34.3612	0.9	NA	NA	NA	NA	0.986233	0.464744	-0.353768	0.402133	-0.364361	0.148161
hsa-miR-151a-5p	37310.7	NA	NA	NA	NA	NA	0	0.660275	0.157888	0.688765	-0.437617	0.148938
hsa-miR-6716-5p	22.5395	NA	NA	NA	NA	NA	0	1.50126	-0.444036	0.551267	-0.681643	0.149107
hsa-miR-146b-5p	5306.17	NA	NA	NA	NA	NA	0	0.7423	-0.302632	0.562987	-0.444004	0.149269
hsa-miR-34a-5p	3900.39	NA	NA	NA	NA	NA	0	0.493009	0.2833	0.483817	0.353406	0.149305
chr6_144692020_144692074	23.2656	0	NA	NA	NA	NA	0.987298	0.691999	-0.442127	0.427323	0.469477	0.14964
chr12_56583934_56584247	387.804	0.99005	NA	NA	NA	NA	0.0201261	0.749253	-0.708114	0.151288	-0.550571	0.149837
chr1_45243512_45243585	542.243	1	NA	NA	NA	NA	0.00673553	0.624236	-0.646333	0.124956	-0.418662	0.150283
hsa-miR-335-3p	434.259	NA	NA	NA	NA	NA	0	0.879758	0.289948	0.578252	0.59428	0.150758
chrX_110660302_110660342	60.9471	0	NA	NA	NA	NA	1	0.936366	0.484162	0.420542	0.610579	0.150887
chr4_56194325_56194369	85.3891	0.997126	NA	NA	NA	NA	0.99971	0.503089	0.164688	0.628016	0.431114	0.151265
chr6_27618639_27618791	12690.2	0	NA	NA	NA	NA	0.999697	0.823837	-0.62591	0.212914	0.543586	0.151301
chr1_143879818_143879919	13.9883	0	NA	NA	NA	NA	0.655602	0.817019	0.476419	0.400744	-0.545126	0.152124
chr3_169490006_169490131	12672.8	0.978548	NA	NA	NA	NA	0.99756	0.818553	-0.618373	0.217185	0.537697	0.152487
chr2_64418349_64418374	2655.38	0	NA	NA	NA	NA	0.00046164	1.40462	0.571598	0.248319	1.02047	0.152594
hsa-miR-6722-3p	13.4696	NA	NA	NA	NA	NA	0	1.21681	-0.495054	0.453597	-0.647947	0.152826
chr6_27721159_27721275	12647.3	0	NA	NA	NA	NA	0.993467	0.803603	-0.60627	0.221356	0.531923	0.153291
chr3_20234308_20234366	10.2244	0	NA	NA	NA	NA	0.994712	0.771053	0.732747	0.198494	-0.448588	0.153698
chr5_180645169_180645348	12775.8	0	NA	NA	NA	NA	0.99356	0.818926	-0.612861	0.221408	0.536989	0.153985
chr1_569094_569225	35.9513	0.574637	NA	NA	NA	NA	0.997163	1.19113	0.313684	0.649072	-0.668805	0.154015
chr19_1383540_1383649	119.536	0.93808	NA	NA	NA	NA	0.948398	0.603411	0.00589304	0.987887	-0.462148	0.154038
chrX_91053166_91053219	29.3992	1	NA	NA	NA	NA	1	0.795154	-0.260918	0.612944	0.672264	0.154344
hsa-miR-6127	162.808	NA	NA	NA	NA	NA	0	1.07276	-0.142295	0.814652	-0.565483	0.154383
hsa-miR-532-5p	2241.28	NA	NA	NA	NA	NA	0	0.704263	0.597303	0.13198	-0.501265	0.154554
hsa-miR-4706	46.4238	NA	NA	NA	NA	NA	0	0.883364	-0.179214	0.764855	-0.500728	0.15476
hsa-miR-1296	162.769	NA	NA	NA	NA	NA	0	0.651709	0.336452	0.487162	-0.418971	0.154952
chr5_180596603_180596691	12560.8	1	NA	NA	NA	NA	0.999946	0.820047	-0.61283	0.222069	0.537327	0.154993
hsa-miR-4286	102.626	NA	NA	NA	NA	NA	0	0.911438	0.479097	0.269744	-0.424497	0.155247
hsa-miR-146a-5p	10171.2	NA	NA	NA	NA	NA	0	1.04625	-0.712177	0.255867	-0.657121	0.155411
chr6_27648869_27648982	12659.7	0	NA	NA	NA	NA	0.999979	0.82339	-0.616898	0.218999	0.538213	0.155535
chr5_180591147_180591240	12575.7	1	NA	NA	NA	NA	0.999821	0.825355	-0.615436	0.223557	0.536417	0.156494
chr3_62358191_62358247	16.6075	0.000715308	NA	NA	NA	NA	0.995377	0.859699	0.645725	0.177729	0.688533	0.15658
chr21_9826231_9827583	18958.1	0.979954	NA	NA	NA	NA	0.146155	0.491859	-0.0138696	0.97117	0.369452	0.157127
chr4_56963556_56963645	44.8007	0.984375	NA	NA	NA	NA	0.996993	0.470856	-0.446723	0.255304	-0.362401	0.157143
chr1_45244059_45244137	753.051	1	NA	NA	NA	NA	0.031539	0.712341	-0.60906	0.155417	-0.481867	0.157153
chr5_96875038_96875065	22.0723	1	NA	NA	NA	NA	0.909628	1.02215	0.636456	0.317825	-0.743834	0.15828
chr8_28387961_28388018	30.9291	1	NA	NA	NA	NA	0.984524	0.501056	-0.452395	0.270523	-0.388921	0.158617
chr17_74557701_74557794	12.4344	1	NA	NA	NA	NA	0.0038234	1.1244	-0.609974	0.336273	-0.634546	0.158927
chr7_149052757_149052843	37.3193	0.00070922	NA	NA	NA	NA	0.999166	0.745445	0.353035	0.528365	-0.510143	0.159113
chr11_44784466_44784508	14358.2	0	NA	NA	NA	NA	0.999996	0.688233	-0.468363	0.281866	0.499865	0.159336
chr1_149684062_149684168	14383.6	0.000726216	NA	NA	NA	NA	0.998912	0.687697	-0.465022	0.285706	0.499319	0.159549
chr9_5093711_5093742	22.439	1	NA	NA	NA	NA	0.99526	1.06708	0.131726	0.847472	0.717019	0.159616
hsa-miR-522-3p	24.2884	NA	NA	NA	NA	NA	0	1.53024	2.32125	0.00127048	0.878164	0.159884
chr14_73429657_73429798	115.221	1	NA	NA	NA	NA	0.963098	0.606122	0.196631	0.56258	-0.41312	0.160325
hsa-miR-19a-3p	133.161	NA	NA	NA	NA	NA	0	0.602386	-0.374153	0.334952	-0.429722	0.16039
chr10_111629614_111629677	78.1355	1	NA	NA	NA	NA	0.999694	2.17974	-0.880376	0.526288	1.2878	0.160559
chr11_62298870_62300219	26.5619	0	NA	NA	NA	NA	0.199523	0.639256	1.12837	0.00628935	0.411009	0.16068
chr1_173833285_173833357	151.528	0	NA	NA	NA	NA	0.382901	0.802559	-0.594148	0.175899	-0.488661	0.160771
chr19_48259109_48259226	16.4378	0.993131	NA	NA	NA	NA	0.113524	0.760557	-1.05174	0.0413897	0.542889	0.16084
chr2_199695023_199695063	14.2236	0	NA	NA	NA	NA	0.490844	0.579105	0.665904	0.0918922	-0.470433	0.161046
chr5_180529248_180529334	14409.8	0	NA	NA	NA	NA	1	0.687792	-0.473944	0.27616	0.497398	0.161257
chr3_181540657_181540702	39.5088	0	NA	NA	NA	NA	0.441516	0.504494	0.169582	0.626657	-0.394804	0.161438
hsa-miR-30b-3p	161.175	NA	NA	NA	NA	NA	0	0.704788	0.437719	0.26141	-0.437964	0.161443
chrY_3235814_3235847	1058.34	1	NA	NA	NA	NA	0.261554	1.08223	-0.495612	0.312526	-0.815784	0.16218
chr6_26538272_26538365	14564.6	0.968792	NA	NA	NA	NA	0.997203	0.682639	-0.464636	0.282976	0.490814	0.162706
chr6_106902701_106902804	55.4645	1	NA	NA	NA	NA	0.38871	0.850626	0.126617	0.799607	-0.484177	0.162967
chr5_180649348_180649567	14529.2	0	NA	NA	NA	NA	0.999517	0.684692	-0.46701	0.281641	0.49197	0.163028
chr1_149298542_149298638	14400.7	0	NA	NA	NA	NA	0.998255	0.684028	-0.464487	0.28577	0.493003	0.163233
chr16_33952753_33952780	29.332	0.999112	NA	NA	NA	NA	0.200629	1.3387	-1.0269	0.101607	-0.714621	0.163464
chr2_29150848_29150938	28.4557	1	NA	NA	NA	NA	0.236103	0.597275	-0.810739	0.0898982	-0.408249	0.163981
chr3_136307049_136307114	11.1238	1	NA	NA	NA	NA	0.995915	0.618099	0.542836	0.271523	-0.420986	0.164085
chr1_94313117_94313244	9302.65	0.960086	NA	NA	NA	NA	0.000838569	1.76534	0.185227	0.861073	-0.6047	0.164465
hsa-miR-31-5p	659.047	NA	NA	NA	NA	NA	0	1.17246	-0.109448	0.857635	0.744579	0.16484
chr2_175192912_175192963	42.9595	0.00255973	NA	NA	NA	NA	0.170146	1.24195	0.66919	0.224852	0.927366	0.164929
hsa-miR-4446-3p	15.7888	NA	NA	NA	NA	NA	0	1.18543	0.320266	0.647501	-0.637581	0.165645
chr5_180524045_180524146	14411	1	NA	NA	NA	NA	1	0.687721	-0.466548	0.28329	0.492163	0.166082
chr2_133039208_133039238	102.965	0	NA	NA	NA	NA	0.999156	0.753009	0.144776	0.755864	0.509599	0.166191
chr13_45911578_45911759	190.325	0	NA	NA	NA	NA	0.0928556	0.834795	0.536356	0.238071	0.587052	0.166806
hsa-miR-4656	19.6996	NA	NA	NA	NA	NA	0	1.48864	0.022516	0.974772	-0.611512	0.167041
chr7_68527382_68527460	26.512	1	NA	NA	NA	NA	0.937187	0.658518	0.197051	0.697808	0.427226	0.168019
chr10_88649355_88649477	15.2645	1	NA	NA	NA	NA	0.981245	0.539393	-0.217947	0.61963	0.423586	0.168069
chr1_161440188_161440319	1050.18	0	NA	NA	NA	NA	1	0.546405	0.0484769	0.912654	-0.391518	0.16844
chr12_96429780_96429897	1083.23	0.99865	NA	NA	NA	NA	0.989206	0.535673	0.00418164	0.992333	-0.382473	0.16857
hsa-miR-6165	93.3531	NA	NA	NA	NA	NA	0	1.07159	-0.152668	0.799508	-0.59089	0.16861
hsa-miR-6089	67.6988	NA	NA	NA	NA	NA	0	0.875854	0.265944	0.644265	-0.433026	0.168781
hsa-miR-6073	22.5401	NA	NA	NA	NA	NA	0	1.09654	0.390879	0.538941	-0.672721	0.169333
chr11_124506354_124506444	30.7952	0.939024	NA	NA	NA	NA	0.992855	0.447794	-0.522178	0.199605	-0.349917	0.169991
chr1_143673086_143673291	61.0367	0	NA	NA	NA	NA	1	0.390307	0.0314033	0.924028	0.349626	0.170137
chr8_53853581_53853601	55.7115	0	NA	NA	NA	NA	0.806933	1.42459	0.0308623	0.955767	1.06484	0.170431
chr8_25994488_25994517	14.4089	1	NA	NA	NA	NA	0.924137	0.842445	-0.271769	0.598625	-0.567514	0.170708
chr4_118514566_118514588	17.5163	1	NA	NA	NA	NA	0.98036	0.799323	0.160472	0.736799	0.630347	0.170786
chr3_13035442_13035468	148.867	0	chr3_13035444_13035460	CCCCCGGGGCCGCGGTT	2	1.11426	0.634526	1.1869	1.95066	0.00131995	-0.732926	0.170796
hsa-miR-5739	23.2452	NA	NA	NA	NA	NA	0	1.06544	-0.0360299	0.952113	-0.548547	0.170841
chr12_120730845_120731043	196.306	0	NA	NA	NA	NA	0.850861	1.03831	-0.441856	0.5421	0.574335	0.170969
chr19_19516732_19516755	55.6575	0	NA	NA	NA	NA	0.453101	1.43502	0.543043	0.383031	-0.757413	0.171027
chr17_8125525_8125648	1069.64	0	NA	NA	NA	NA	0.98645	0.539394	0.0299508	0.946222	-0.384843	0.171084
chr1_161369434_161369581	14559.4	0.00496806	NA	NA	NA	NA	0.986507	0.657531	-0.444261	0.296031	0.473515	0.171258
chr4_90653111_90653137	148.302	1	NA	NA	NA	NA	0.995701	1.16551	0.406963	0.480154	-0.554565	0.171282
chr1_148760332_148760480	117.73	0.00070922	NA	NA	NA	NA	1	0.610742	0.0399415	0.922976	-0.444603	0.171401
chr2_89156673_89157198	123.153	0.00393082	NA	NA	NA	NA	0.0378795	2.03433	-0.757726	0.493871	-1.07483	0.171875
chr2_80791632_80791661	37.9425	0	NA	NA	NA	NA	0.767737	1.72095	-0.527117	0.464548	0.827784	0.1724
hsa-miR-320b	283.221	NA	NA	NA	NA	NA	0	0.898108	0.624206	0.195414	0.527504	0.172811
chrX_95287177_95287211	10.8477	0	NA	NA	NA	NA	1	0.823382	0.443816	0.355045	-0.458414	0.172854
hsa-miR-33b-3p	290.73	NA	NA	NA	NA	NA	0	1.13162	-0.52957	0.353611	-0.503652	0.17314
chr15_54380398_54380433	44.6175	0	NA	NA	NA	NA	0.882814	1.41616	-1.11506	0.147121	0.755164	0.173389
chr10_113216262_113216284	6.41599	1	NA	NA	NA	NA	0.94627	1.20687	-0.339301	0.596222	-0.430111	0.173529
chr17_16342818_16342908	16.4693	1	NA	NA	NA	NA	0.126389	0.918126	-0.514677	0.32501	-0.511968	0.173532
hsa-miR-1224-5p	80.955	NA	NA	NA	NA	NA	0	1.11533	0.109609	0.86153	-0.647435	0.17369
chr17_22023554_22023585	14.3236	1	NA	NA	NA	NA	0.984198	0.819794	0.483805	0.397181	0.594872	0.173724
chr14_44506730_44506750	58.9146	1	NA	NA	NA	NA	0.993933	0.889337	-0.0804261	0.886746	0.593667	0.174314
chr11_59319220_59319342	219.404	1	NA	NA	NA	NA	0.0959998	0.644466	0.0140756	0.977621	-0.396424	0.174748
hsa-miR-4739	182.167	NA	NA	NA	NA	NA	0	0.989866	-0.189087	0.758453	-0.522306	0.175482
chr8_93179688_93179774	59.5661	0	NA	NA	NA	NA	0.999539	0.466746	-0.402503	0.277908	-0.340228	0.175614
chr9_88784863_88784882	24.8001	0	NA	NA	NA	NA	0.0515357	1.67747	0.550966	0.459061	0.76808	0.175906
chr2_133033432_133033471	19.9964	0.998954	NA	NA	NA	NA	0.387603	1.39754	-0.970913	0.191922	-0.620415	0.17627
chr17_75158323_75158389	341.056	0	NA	NA	NA	NA	0.997912	0.601238	-0.078616	0.853835	0.439435	0.176347
chr20_45112814_45112839	20.801	0	NA	NA	NA	NA	0.993724	0.830299	0.00773212	0.99043	0.516367	0.176501
chr5_180600643_180600726	14954.3	1	NA	NA	NA	NA	0.961526	0.681905	-0.448741	0.307982	0.472023	0.176546
chr20_4004584_4004914	12.1912	0.980531	NA	NA	NA	NA	0.980701	0.734418	0.427561	0.433376	0.444674	0.176765
chr1_150929190_150929215	31.7672	0.00070922	NA	NA	NA	NA	0.957555	1.22545	-1.10369	0.199943	0.547787	0.176795
chr3_186502580_186502785	1262.14	1	NA	NA	NA	NA	0.146032	0.683922	0.130444	0.731861	-0.442913	0.176991
chr10_95707853_95707887	18.0049	0	NA	NA	NA	NA	0.93497	0.765814	0.205183	0.663151	-0.479204	0.1772
chr17_19015455_19015950	813.458	0.00435098	NA	NA	NA	NA	0.997174	0.63046	-0.273715	0.434478	0.387284	0.177532
chr3_51728476_51728537	2236.16	0	NA	NA	NA	NA	0.933359	0.568811	-0.201713	0.60489	-0.382612	0.177924
chrX_74966905_74966954	16.8456	0	NA	NA	NA	NA	0.997586	0.798844	0.165064	0.751464	0.586026	0.178278
chr5_5277493_5277512	17.5972	0	NA	NA	NA	NA	0.999514	0.943222	0.562052	0.390099	-0.58683	0.178871
chr18_21704149_21704180	11.6964	0.00180018	NA	NA	NA	NA	0.998197	1.47291	-1.3963	0.0308471	-0.697658	0.179702
chr17_46840129_46840145	21.7971	1	NA	NA	NA	NA	0	1.17105	-0.309152	0.639831	-0.623339	0.180523
chr1_173835074_173835168	659.808	0	NA	NA	NA	NA	0.0880606	0.944205	-0.627921	0.141629	-0.511076	0.180667
chrY_13290476_13290516	13.9739	1	NA	NA	NA	NA	0.989301	1.10798	0.587401	0.300053	0.714991	0.180863
chr1_144488870_144488919	32.5317	0.00142045	NA	NA	NA	NA	1	1.20257	0.28812	0.714012	-0.63056	0.181519
chr1_95621347_95621373	101.236	0	NA	NA	NA	NA	0.993331	0.614798	-0.00361348	0.994334	0.409158	0.181798
chr3_96336083_96336124	19.3672	0	NA	NA	NA	NA	1	0.967748	-0.590858	0.475557	0.47808	0.182282
hsa-miR-6085	19.34	NA	NA	NA	NA	NA	0	1.306	0.477668	0.496802	-0.581287	0.18248
hsa-miR-5187-5p	18.1149	NA	NA	NA	NA	NA	0	1.29155	0.254074	0.695946	-0.525896	0.182489
chr16_2012325_2012468	34.4821	0	NA	NA	NA	NA	0.0827075	0.935479	-0.41508	0.516345	0.523007	0.183327
chr19_58962977_58963072	75.0228	0.994346	NA	NA	NA	NA	0.00179231	1.42473	-0.365635	0.598604	0.94837	0.183695
chr5_98653940_98653973	22.882	0.985582	NA	NA	NA	NA	0.102759	1.06091	-0.269422	0.67011	-0.614456	0.183785
chr12_125411867_125411975	1060.39	0	NA	NA	NA	NA	0.995004	0.538538	0.033108	0.939936	-0.374997	0.183862
chr12_57914200_57914308	15.5323	0.00100301	NA	NA	NA	NA	0.00393538	1.20037	-0.360523	0.539241	-0.622037	0.186116
chr18_21750466_21750545	12.668	0	NA	NA	NA	NA	0.944258	0.519058	0.00526863	0.990368	-0.382057	0.18612
chrX_16964799_16964912	24.4301	0.994485	NA	NA	NA	NA	0.843599	1.06893	0.696754	0.164645	0.717494	0.186131
chr5_54080799_54080836	19.2763	0	NA	NA	NA	NA	0.968639	0.654313	0.436621	0.304861	-0.463004	0.186488
chr2_55806557_55806584	16.5592	0	NA	NA	NA	NA	0.920462	0.97679	-0.305718	0.655866	-0.566835	0.186645
hsa-miR-4800-3p	114.011	NA	NA	NA	NA	NA	0	0.844944	0.0661222	0.897863	-0.567377	0.186721
chr7_141505062_141505103	13.897	0	NA	NA	NA	NA	1	0.979862	-0.0212855	0.97361	0.591008	0.186828
chr22_50450327_50450345	58.0011	1	NA	NA	NA	NA	0.997504	0.711924	-0.0760306	0.883915	0.421514	0.18689
chr3_179879674_179879766	60.8016	0	NA	NA	NA	NA	0.999239	0.459805	-0.204312	0.583839	-0.337322	0.187178
hsa-miR-107	904.54	NA	NA	NA	NA	NA	0	0.8228	-0.111798	0.780682	0.556348	0.187571
hsa-miR-3154	48.6172	NA	NA	NA	NA	NA	0	1.10004	-0.0617869	0.92379	-0.589598	0.187755
hsa-miR-548aw	11.8119	NA	NA	NA	NA	NA	0	0.887305	0.332375	0.497323	-0.422672	0.188118
chr9_136216227_136216344	799.659	0.999271	chr9_136216276_136216297	CTATCTGAGAGATGGTGATGAC	1	1.43738	0.00119	0.769099	-0.877083	0.0326414	-0.499789	0.188218
chr1_161410598_161410730	1055.08	0	NA	NA	NA	NA	1	0.545225	0.0260761	0.953386	-0.372839	0.18876
hsa-miR-4488	694.733	NA	NA	NA	NA	NA	0	1.20668	0.532136	0.264898	0.725017	0.189266
chr12_99477623_99477666	12.0378	0	NA	NA	NA	NA	0.974752	0.669556	-0.552016	0.239689	-0.405214	0.190975
chr17_16343344_16343426	74.0515	1	NA	NA	NA	NA	0.0319475	0.611458	-0.0813652	0.852461	-0.409665	0.190983
hsa-miR-765	27.9924	NA	NA	NA	NA	NA	0	0.866495	-0.180109	0.733009	-0.49637	0.191461
hsa-miR-3612	14.2406	NA	NA	NA	NA	NA	0	1.3517	0.0829054	0.905152	-0.577546	0.191506
chr1_161418015_161418130	1057	0	NA	NA	NA	NA	1	0.543785	0.0490689	0.912542	-0.370878	0.191662
chrY_19692290_19692338	31.1499	0	NA	NA	NA	NA	1	0.634282	0.0110878	0.982655	0.465786	0.191802
chr14_107092675_107092766	62.7078	1	NA	NA	NA	NA	1	0.435568	-0.364893	0.327421	-0.31093	0.191837
chr11_118865303_118865363	23.3719	1	NA	NA	NA	NA	0.929323	1.06343	0.270256	0.554107	-0.52013	0.192006
chr17_36908020_36908144	121.692	0	NA	NA	NA	NA	0.953134	0.652379	-0.109665	0.795512	-0.454579	0.192103
chr12_98993410_98993671	45.9871	1	NA	NA	NA	NA	0.0076365	0.753007	0.0800147	0.860348	0.546382	0.192248
hsa-miR-548az-5p	22.7265	NA	NA	NA	NA	NA	0	1.20329	0.525484	0.488695	0.68286	0.192683
chr5_180472777_180473363	14.7795	0.00555115	NA	NA	NA	NA	0.978806	1.64281	-0.77599	0.456195	-0.686201	0.192807
chr11_93466629_93466764	187.038	0	NA	NA	NA	NA	0.0021668	0.748667	-0.569118	0.304783	0.419835	0.193226
chrY_4887189_4887297	30.4223	1	NA	NA	NA	NA	1	0.830893	-0.520599	0.337207	0.610132	0.193465
chr2_227587058_227587098	69.8436	0.992208	NA	NA	NA	NA	1	0.544751	0.193029	0.591014	0.431737	0.19387
chr6_27471514_27471608	1082.26	0.997475	NA	NA	NA	NA	0.999143	0.536381	0.0441904	0.920181	-0.363767	0.1947
hsa-miR-3187-3p	16.4951	NA	NA	NA	NA	NA	0	0.902631	0.340696	0.591352	0.575816	0.195265
chr3_16555207_16555258	32.2354	0	NA	NA	NA	NA	0.960611	1.89699	-1.56301	0.0489602	-1.00424	0.196305
chr6_27447369_27447543	1088.51	0.925125	NA	NA	NA	NA	0.997007	0.53925	0.0201924	0.963599	-0.363096	0.196656
chr1_161432804_161432918	1059.43	0	NA	NA	NA	NA	1	0.545421	0.0288385	0.948307	-0.367774	0.19675
hsa-miR-769-3p	20.6863	NA	NA	NA	NA	NA	0	0.87367	-0.213953	0.741011	0.527013	0.197389
chr1_28907429_28907566	135.482	0	NA	NA	NA	NA	0.0328361	0.711237	-0.0579867	0.890755	0.528427	0.197967
chr6_4428194_4428319	2040.26	0.894737	NA	NA	NA	NA	0.974338	0.583357	-0.0573789	0.873597	-0.389477	0.198109
chr2_95564900_95564943	22.4811	0	NA	NA	NA	NA	0.999599	1.04299	0.491906	0.415475	0.667375	0.198161
chr17_19411484_19411586	998.246	0.993562	NA	NA	NA	NA	0.02849	0.67474	-0.0243842	0.966318	0.274991	0.198412
chr1_161425397_161425529	1058.59	0	NA	NA	NA	NA	1	0.541591	0.0408147	0.926397	-0.363634	0.198468
chr19_57687823_57687842	48.1959	1	NA	NA	NA	NA	0.998085	0.936534	-0.825276	0.163812	-0.521946	0.1985
chr10_72577388_72577415	19.755	0.996109	NA	NA	NA	NA	0.0105901	1.32889	0.270566	0.679544	0.540379	0.198669
chr12_127650444_127650668	3441.25	0	NA	NA	NA	NA	0.210491	0.532676	-0.394628	0.275284	0.369163	0.199103
chr1_167683937_167684078	668.77	1	NA	NA	NA	NA	0.960821	0.622764	-0.145792	0.744364	-0.394925	0.19951
hsa-miR-328	194.656	NA	NA	NA	NA	NA	0	0.700827	-0.00358854	0.992931	0.500819	0.200233
chr11_62294022_62294720	10.4085	0	NA	NA	NA	NA	0.351293	0.85386	0.740284	0.154767	0.470032	0.200386
chr11_65191208_65192572	20.1839	0.992337	NA	NA	NA	NA	0.0504319	0.933429	0.724608	0.231243	0.523622	0.200398
chr2_119262681_119262709	59.3189	1	NA	NA	NA	NA	0.938746	1.32557	-0.699434	0.34688	0.675403	0.200566
chr12_88824218_88824254	11.1378	1	NA	NA	NA	NA	0.997374	0.605748	0.16596	0.6998	-0.399065	0.201067
chr13_64418417_64418452	15.1663	0.00199203	NA	NA	NA	NA	0.114359	1.02953	0.221939	0.72725	-0.634353	0.201205
chr1_148598290_148598431	119.37	0	NA	NA	NA	NA	1	0.619601	-0.0316412	0.940405	-0.422811	0.201464
chr4_27732132_27732197	60.7442	0	NA	NA	NA	NA	0.998989	0.81219	0.351412	0.532239	0.518566	0.202181
chr6_27248036_27248128	2685.11	0	NA	NA	NA	NA	0.0640113	1.31367	-0.0230247	0.979696	0.747447	0.202248
chr1_173835750_173835866	250.103	0	NA	NA	NA	NA	0.0195664	0.848066	0.133628	0.771784	-0.471128	0.202283
hsa-miR-3663-3p	81.2507	NA	NA	NA	NA	NA	0	1.32372	0.708531	0.225355	0.799793	0.2027
chr5_167988019_167988056	22.4255	1	NA	NA	NA	NA	1	0.589026	0.30367	0.513586	-0.411424	0.20291
chrX_102027513_102027559	24.1749	1	NA	NA	NA	NA	0.999223	1.06229	0.276227	0.674913	0.663479	0.203663
hsa-miR-30d-5p	23131.2	NA	NA	NA	NA	NA	0	0.729047	0.19912	0.578116	-0.430657	0.203835
chr1_17216135_17216260	41.0507	0.87	NA	NA	NA	NA	0.925982	0.916054	0.32179	0.623061	-0.51601	0.204162
hsa-miR-1304-5p	13.7995	NA	NA	NA	NA	NA	0	0.768131	0.292726	0.521224	0.466707	0.204179
chr19_7267339_7267360	215.204	0	NA	NA	NA	NA	0	2.9103	-1.59076	0.355193	1.78572	0.204263
chr12_102321583_102321623	17.0294	0	NA	NA	NA	NA	0.962602	0.740834	-0.36094	0.474368	-0.442936	0.204799
chr10_22518397_22518530	125.787	0.00567376	NA	NA	NA	NA	0.901705	0.609999	-0.0840934	0.843286	-0.411079	0.204834
chrX_88961687_88961719	734.811	1	NA	NA	NA	NA	0.358343	1.08115	-0.632946	0.218189	-0.727167	0.205339
chr3_134502307_134502398	38.2113	0	NA	NA	NA	NA	0.998815	0.499493	-0.221029	0.577837	-0.349141	0.205768
chr2_65221972_65221999	46.3013	1	NA	NA	NA	NA	0.996784	0.62603	0.548468	0.19914	-0.38896	0.206413
chr2_133012688_133012798	1266.99	0	NA	NA	NA	NA	0.331803	0.490115	-0.139498	0.719523	0.288939	0.207356
chr6_26521406_26521588	633.998	0.998051	NA	NA	NA	NA	0.985538	0.52276	-0.276648	0.513183	-0.316527	0.207365
chr11_21022403_21022506	206.498	0	NA	NA	NA	NA	0.791203	0.602993	-0.238381	0.521399	-0.376498	0.207469
hsa-miR-5003-3p	76.7783	NA	NA	NA	NA	NA	0	1.14062	-0.0561943	0.934261	-0.510393	0.208325
hsa-miR-106a-5p	1040.3	NA	NA	NA	NA	NA	0	1.06918	-0.351837	0.611114	-0.59501	0.208825
chr17_8126116_8126260	645.948	0.00070922	NA	NA	NA	NA	0.994411	0.627578	-0.135586	0.764772	-0.387025	0.209139
chr5_79947528_79947577	69.6131	0	NA	NA	NA	NA	1	0.552422	0.143279	0.689752	0.428022	0.20929
hsa-miR-4634	335.001	NA	NA	NA	NA	NA	0	1.62746	0.46799	0.554613	-0.823611	0.209446
hsa-miR-1294	26.7059	NA	NA	NA	NA	NA	0	0.712759	0.173503	0.710682	-0.438811	0.209752
chr16_50903358_50903391	1840.85	0	NA	NA	NA	NA	0.995808	0.602396	-0.0572408	0.87344	-0.388682	0.209794
hsa-miR-3190-3p	13.4547	NA	NA	NA	NA	NA	0	1.02167	0.0316506	0.948657	0.514847	0.210098
hsa-miR-127-5p	76.3567	NA	NA	NA	NA	NA	0	1.15187	0.433162	0.480434	0.595122	0.210699
chrX_53489148_53489181	10.6138	1	NA	NA	NA	NA	0.93168	0.684399	0.0456415	0.928078	-0.39252	0.21225
chr14_60113716_60113740	23.194	0	NA	NA	NA	NA	0.00133734	1.20815	-0.811129	0.251015	-0.608349	0.212414
chr14_21860300_21860414	127.124	0	chr14_21860372_21860412	CCCCTGTGATGAGTTGCCATGCTAATACGGAGACACCAGGT	1	0.759379	0.00287316	0.671451	-0.945824	0.0253287	-0.407328	0.212765
hsa-miR-6090	29.5843	NA	NA	NA	NA	NA	0	0.860954	0.187456	0.749883	-0.409583	0.213363
chr20_2634856_2634938	77.539	1	NA	NA	NA	NA	0.0262322	0.557465	-0.692617	0.0591318	-0.367536	0.214033
chr21_27228083_27228149	1910.54	0.973384	NA	NA	NA	NA	0.0655391	0.767658	-0.25835	0.646161	0.459014	0.214139
chr14_101449263_101449332	33.7997	1	NA	NA	NA	NA	0.0088677	0.928186	0.375605	0.452034	0.554467	0.214885
chr5_138614467_138614676	91.9099	1	NA	NA	NA	NA	0.0042646	0.721765	0.274127	0.513069	-0.443393	0.215428
chr5_139140557_139140585	280.123	1	NA	NA	NA	NA	0.716355	1.0574	-0.45529	0.423107	-0.661883	0.215429
hsa-miR-190a	638.118	NA	NA	NA	NA	NA	0	0.691275	0.805555	0.0550795	-0.373377	0.215781
hsa-miR-1246	125.528	NA	NA	NA	NA	NA	0	0.816452	-0.241956	0.613519	-0.493451	0.215785
chr2_133038349_133038406	117.058	0	NA	NA	NA	NA	0.997642	0.574814	0.0119847	0.975012	0.406469	0.215876
chr19_45830568_45830598	26.8427	0	NA	NA	NA	NA	1	1.75844	0.0591272	0.964391	0.770353	0.216342
hsa-miR-26b-3p	42.2944	NA	NA	NA	NA	NA	0	0.592193	0.189373	0.628983	-0.396634	0.216665
chr20_37053838_37053984	344.264	0	NA	NA	NA	NA	0.00553371	0.716147	-0.686871	0.049133	0.433761	0.21676
chr16_3222030_3222137	639.423	1	NA	NA	NA	NA	0.998574	0.621002	-0.14002	0.757721	-0.376348	0.217084
chr11_1844256_1844287	58.5999	0	NA	NA	NA	NA	0.999692	0.91244	0.276967	0.630443	0.53851	0.217258
hsa-miR-338-5p	115.533	NA	NA	NA	NA	NA	0	1.20472	-0.00716264	0.991003	0.786234	0.217285
chr1_228772802_228772964	2565.49	0.000724638	NA	NA	NA	NA	1	0.551217	-0.244425	0.510063	-0.350128	0.218275
chr1_228752688_228752859	2571.13	0.00294985	NA	NA	NA	NA	1	0.552106	-0.248309	0.505169	-0.349674	0.21915
chrX_9983087_9983111	2140.3	0.00567376	NA	NA	NA	NA	0.0582439	1.62726	0.808122	0.150532	0.835523	0.219412
chr14_76070549_76070605	30.8542	0.991597	NA	NA	NA	NA	0.990295	0.493268	-0.459355	0.276293	-0.319391	0.219447
chr2_103340480_103340514	21.7266	0	NA	NA	NA	NA	0.990655	0.564	0.307088	0.520627	-0.391989	0.219588
chr5_134263470_134263558	32.0881	0.156898	NA	NA	NA	NA	0.998505	0.999655	-0.193244	0.737544	-0.557611	0.22008
chr14_35905599_35905621	84.969	1	NA	NA	NA	NA	0.941897	0.95433	0.393854	0.548925	0.510712	0.22037
chr2_59549314_59549403	53.9848	0.885714	NA	NA	NA	NA	0.997108	0.460189	-0.349571	0.359562	-0.314578	0.220555
chr6_25192646_25192676	300.05	1	NA	NA	NA	NA	0.999087	0.743937	0.610047	0.146812	-0.43374	0.220559
chr9_136217698_136217793	202.153	1	NA	NA	NA	NA	0.00430576	0.709017	-0.553699	0.232919	-0.475921	0.220981
chr6_17722012_17722056	35.221	0	NA	NA	NA	NA	0.0710131	0.586722	-0.353917	0.433568	-0.390518	0.221179
chr17_40409956_40409993	72.6297	0	NA	NA	NA	NA	0.0827658	1.02793	-0.414736	0.477952	-0.645121	0.221223
chr1_120543978_120544055	82.2968	0	NA	NA	NA	NA	1	0.633471	-0.171432	0.662575	0.487342	0.221306
chr12_120729352_120729709	410.766	0.00070922	NA	NA	NA	NA	0.635812	0.939763	-0.549846	0.371919	0.519626	0.221429
chr5_41064931_41064966	21.3311	0	NA	NA	NA	NA	1	0.641047	0.221256	0.656063	-0.419404	0.222135
chrX_68892352_68892450	2393.18	1	NA	NA	NA	NA	0.999864	0.562958	-0.234681	0.528096	-0.352128	0.222725
chr19_19144241_19144319	33.1637	0.00841043	NA	NA	NA	NA	0.936951	2.07705	-1.15612	0.130797	-1.23251	0.222729
chr11_8705755_8705974	301.4	1	NA	NA	NA	NA	0.218131	0.557706	-0.360833	0.313775	0.37946	0.223078
chr1_228761638_228761778	2567.18	0	NA	NA	NA	NA	1	0.555303	-0.254426	0.49327	-0.349016	0.223217
chr1_228777299_228777437	2568.55	0	NA	NA	NA	NA	1	0.552372	-0.239666	0.52102	-0.346107	0.223527
chr1_29476190_29476220	30.1148	1	NA	NA	NA	NA	0.814642	1.45095	-0.651533	0.299462	0.705836	0.223939
hsa-miR-340-3p	184.978	NA	NA	NA	NA	NA	0	0.678526	0.610324	0.0763723	-0.319775	0.224193
chr20_36065453_36065512	42.1747	0	NA	NA	NA	NA	0.133172	2.17083	-0.690602	0.637157	0.868483	0.224611
chr6_57019472_57019509	26.4499	0	NA	NA	NA	NA	0.990079	0.928202	0.554185	0.447153	-0.578663	0.224892
chr16_87636138_87636172	14.4778	0	NA	NA	NA	NA	0.944879	0.741483	0.289344	0.546635	0.461758	0.224903
chrX_135579499_135579536	11.5769	0.983333	NA	NA	NA	NA	0.980884	0.83397	0.415387	0.409246	0.54078	0.22505
chr1_228746000_228746136	2565.79	0	NA	NA	NA	NA	1	0.550442	-0.240772	0.519114	-0.342666	0.225208
chr1_228770601_228770740	2564.93	0	NA	NA	NA	NA	1	0.551665	-0.237873	0.521547	-0.344565	0.225255
chr8_91523414_91523470	26.6872	1	NA	NA	NA	NA	0.0182695	0.637853	-0.1366	0.729386	-0.383279	0.225504
chr5_3276194_3276585	12.0427	0.928571	NA	NA	NA	NA	0.967794	1.44192	-1.37765	0.0159784	-0.635303	0.225543
chr10_51367983_51368031	25.1169	0	NA	NA	NA	NA	0.999661	2.15263	0.202671	0.897883	0.837607	0.225693
hsa-miR-1261	393.451	NA	NA	NA	NA	NA	0	0.776896	0.417725	0.423194	-0.453521	0.225806
hsa-miR-3180-3p	20.7548	NA	NA	NA	NA	NA	0	1.00247	-0.198342	0.704473	0.56782	0.226006
chr19_45981772_45981948	4761.47	0	NA	NA	NA	NA	0.044128	0.955554	-0.271007	0.601779	-0.395874	0.226437
chr1_228779539_228779678	2563.83	0	NA	NA	NA	NA	1	0.550556	-0.23715	0.522411	-0.34428	0.226554
chr3_96336926_96336983	26.8646	0	NA	NA	NA	NA	0.999672	0.711667	0.495827	0.349841	0.346154	0.22771
chr3_73793126_73793147	88.4452	1	NA	NA	NA	NA	0.879388	0.877093	0.402839	0.528773	0.456384	0.227831
chr3_98802347_98802384	31.0176	1	NA	NA	NA	NA	0.993368	1.02666	0.540664	0.409022	-0.614235	0.227845
chr17_18967033_18967452	920.891	0.000712758	NA	NA	NA	NA	0.999366	0.601576	-0.372805	0.284193	0.324355	0.227904
chr19_21295930_21295971	2372.29	0	NA	NA	NA	NA	0.999996	0.565915	-0.225967	0.545495	-0.350492	0.228054
chr12_12227219_12227253	169.97	1	NA	NA	NA	NA	0.661897	0.91733	-0.495773	0.38548	-0.409477	0.228065
hsa-miR-184	406.082	NA	NA	NA	NA	NA	0	2.36666	-1.74415	0.259498	-1.33993	0.22825
chr19_13049421_13049485	12.3705	0.998851	NA	NA	NA	NA	0.00267705	0.990481	-0.694624	0.220402	0.50531	0.228587
chr1_173836811_173836892	2591.62	0.00070922	NA	NA	NA	NA	0.000547252	0.799089	-0.776085	0.0885082	-0.504318	0.229092
chrX_108273713_108273743	37.3028	1	NA	NA	NA	NA	1	1.34575	-0.949034	0.185853	0.652519	0.229112
chr17_33900674_33900782	54.4389	1	NA	NA	NA	NA	0.0128107	0.849292	-1.21388	0.0420222	0.524882	0.229123
chrX_8434572_8435417	23.8443	0.785714	NA	NA	NA	NA	0.979803	1.65812	-0.461624	0.514865	-0.673904	0.229157
chr1_228766127_228766266	2557.12	0	NA	NA	NA	NA	1	0.550161	-0.246853	0.504803	-0.341822	0.229167
chr1_228757177_228757322	2568.81	0	NA	NA	NA	NA	1	0.548835	-0.243182	0.509257	-0.342268	0.229229
chr1_228750482_228750625	2561.27	0	NA	NA	NA	NA	1	0.55023	-0.242755	0.513593	-0.340572	0.229834
chr4_70296654_70296755	207.621	0.00070922	NA	NA	NA	NA	0.28049	0.631662	-0.079366	0.864067	0.368031	0.230183
chr11_123172191_123172240	22.5424	1	NA	NA	NA	NA	0.765828	1.92123	-0.285397	0.801995	0.726755	0.230208
chr1_228748213_228748378	2559.04	0.000734754	NA	NA	NA	NA	1	0.550048	-0.243456	0.512827	-0.340312	0.230562
chr1_228763851_228764022	2494.06	0.00219941	NA	NA	NA	NA	0.998675	0.557113	-0.253585	0.494364	-0.343815	0.230608
chr12_38555263_38555309	2415.93	0	NA	NA	NA	NA	0.99984	0.564351	-0.246533	0.510766	-0.34595	0.230736
hsa-miR-576-3p	76.6447	NA	NA	NA	NA	NA	0	0.570149	-0.578576	0.164128	-0.369224	0.231194
hsa-miR-1225-5p	31.8559	NA	NA	NA	NA	NA	0	1.10819	-0.291598	0.674459	-0.44647	0.231275
hsa-miR-23a-5p	116.745	NA	NA	NA	NA	NA	0	0.754338	0.0396908	0.935801	0.353393	0.231995
chr1_228759380_228759552	2555.95	0	NA	NA	NA	NA	1	0.550688	-0.246689	0.506606	-0.340141	0.232047
chr3_117985767_117985803	147.288	1	NA	NA	NA	NA	0.426342	0.582619	-0.0859427	0.84872	0.340861	0.232075
chr2_217538567_217540080	28.4051	0.0151976	NA	NA	NA	NA	0.0241779	1.41905	0.995646	0.263488	0.743031	0.232089
chr14_77048572_77048610	25.4983	0	NA	NA	NA	NA	1	0.624343	0.166457	0.72849	-0.406202	0.232158
chr2_232321147_232321259	144.189	0.00142349	NA	NA	NA	NA	0.0636688	0.618842	-0.796931	0.0676763	-0.367772	0.232194
chr4_156385271_156385359	17.193	0	NA	NA	NA	NA	0.982972	0.914149	0.364944	0.555716	0.491353	0.232335
chr19_49993220_49993328	523.112	0.998568	NA	NA	NA	NA	0.055296	0.709249	-0.885389	0.054424	-0.387018	0.232367
chr11_77150516_77150541	20.9484	1	NA	NA	NA	NA	0.993802	0.715871	0.266193	0.633677	0.404647	0.232939
chr7_140086574_140086610	2398.31	0	NA	NA	NA	NA	0.986174	0.561578	-0.23424	0.528389	-0.34456	0.233028
chrX_55209003_55209041	30.2969	0	NA	NA	NA	NA	1	0.742493	0.234688	0.690643	0.428628	0.233517
chr20_8812014_8812040	49.9801	1	NA	NA	NA	NA	0.998763	0.741668	0.396044	0.390423	0.440245	0.234102
chr6_27599191_27599303	46.8751	1	NA	NA	NA	NA	0.661672	0.904947	0.72747	0.28858	-0.492087	0.234288
chr1_91865161_91865179	53.5676	0	NA	NA	NA	NA	0.747034	0.997141	0.262552	0.718649	-0.552646	0.234332
chr14_23987032_23987093	17.6396	0	NA	NA	NA	NA	0.982853	0.636535	-0.232997	0.656577	0.408841	0.234737
hsa-miR-126-5p	13887.1	NA	NA	NA	NA	NA	0	0.798986	0.371722	0.415157	-0.391911	0.235181
chr1_228781771_228781909	2566.86	0	NA	NA	NA	NA	1	0.550057	-0.242075	0.515649	-0.337301	0.23532
chr14_101435285_101435357	44.0235	1	NA	NA	NA	NA	0.149193	0.828329	0.0110069	0.983309	0.516708	0.235498
chrX_29000960_29000997	2413.12	0	NA	NA	NA	NA	0.999378	0.559631	-0.213776	0.562513	-0.342414	0.235742
chr2_117781154_117781197	14.2712	1	NA	NA	NA	NA	0.978757	1.01132	0.307787	0.627979	0.55053	0.23575
chr10_51626741_51626770	26.0133	1	NA	NA	NA	NA	1	2.08021	0.223145	0.886791	0.790241	0.236133
chr1_228768361_228768506	2561.67	0	NA	NA	NA	NA	1	0.550861	-0.238254	0.518913	-0.337458	0.236549
chr9_139621198_139621332	25.9626	0	NA	NA	NA	NA	0.0103193	0.583488	-0.012239	0.980455	0.358246	0.236653
hsa-miR-98-3p	23.9256	NA	NA	NA	NA	NA	0	0.695143	0.224466	0.664901	-0.405697	0.236864
hsa-miR-4725-3p	33.0692	NA	NA	NA	NA	NA	0	1.04633	0.202446	0.773176	-0.458715	0.237019
chr1_228775075_228775207	2557.75	0	NA	NA	NA	NA	1	0.549331	-0.253434	0.494957	-0.334753	0.237753
chr6_156768507_156768546	24.6744	0	NA	NA	NA	NA	0.851425	0.876652	0.582012	0.333773	-0.543028	0.237913
chr19_54049385_54049415	37.0248	1	NA	NA	NA	NA	1	1.47651	-0.860535	0.220674	0.681386	0.238235
chr12_34358684_34358756	2389.23	1	NA	NA	NA	NA	0.999884	0.563343	-0.239192	0.522889	-0.339673	0.238267
hsa-miR-425-5p	7040.39	NA	NA	NA	NA	NA	0	0.903436	-0.441699	0.312644	0.351026	0.238374
chr5_35676987_35677014	20.5093	0.992632	NA	NA	NA	NA	0.0789462	1.53361	-0.127659	0.885258	0.646787	0.238464
chr1_93981820_93981930	92.3563	0	NA	NA	NA	NA	0.933455	0.686673	0.268943	0.442033	-0.388182	0.238918
hsa-miR-4508	287.63	NA	NA	NA	NA	NA	0	0.870227	0.226932	0.619897	-0.502581	0.239312
hsa-miR-99a-5p	131616	NA	NA	NA	NA	NA	0	1.22036	0.2785	0.501852	-0.563845	0.239322
chr19_39138204_39138234	416.212	0.985272	NA	NA	NA	NA	0.998714	1.07577	0.446083	0.469631	0.527303	0.239481
chr19_22877620_22877701	592.92	0.00070922	NA	NA	NA	NA	0.994931	0.651232	0.0654877	0.892315	0.353079	0.239514
hsa-miR-6134	15.0116	NA	NA	NA	NA	NA	0	0.943246	0.884325	0.0932955	-0.461194	0.23952
chr8_70602288_70602618	2504.47	0	NA	NA	NA	NA	0.613547	0.517991	0.0206054	0.951956	0.325564	0.239623
hsa-miR-186-5p	3951.62	NA	NA	NA	NA	NA	0	0.59065	-0.0916976	0.813804	-0.376048	0.239754
chr6_31795512_31795948	11.1088	0.998745	NA	NA	NA	NA	0.15569	0.995147	-0.689584	0.157949	0.458177	0.240033
chr14_74196431_74196523	24.8516	0.00772201	NA	NA	NA	NA	0.013765	1.33025	1.50932	0.0719099	-0.665065	0.240372
chr19_21295981_21296013	10.1468	0	NA	NA	NA	NA	0.967823	0.633045	-0.0379359	0.936508	-0.35431	0.240737
hsa-miR-548j	14.2276	NA	NA	NA	NA	NA	0	1.12156	0.0183634	0.972363	-0.585793	0.240989
chr13_110076700_110076728	11.7801	0	NA	NA	NA	NA	0.984508	1.10672	0.49302	0.277838	0.446995	0.241313
hsa-miR-5585-3p	102.934	NA	NA	NA	NA	NA	0	0.459064	0.439348	0.266425	0.26968	0.241375
chr11_122430648_122430723	179.88	1	NA	NA	NA	NA	0.999925	1.25485	0.345911	0.648945	0.683893	0.241709
chr17_18965221_18965668	923.88	0.847826	NA	NA	NA	NA	0.999954	0.597234	-0.392468	0.259933	0.311883	0.24185
hsa-miR-4281	29.713	NA	NA	NA	NA	NA	0	1.00751	0.335703	0.573647	-0.489881	0.241965
hsa-miR-585	31.5395	NA	NA	NA	NA	NA	0	1.29168	1.03025	0.0861225	-0.598088	0.242599
chr6_28912318_28912445	86.2224	1	NA	NA	NA	NA	0.713357	0.774802	-0.318196	0.606687	-0.363983	0.243324
hsa-miR-483-5p	113.74	NA	NA	NA	NA	NA	0	0.80714	0.208296	0.624929	-0.387908	0.243539
chr1_564598_565453	1656.12	0.636248	NA	NA	NA	NA	0.948615	0.701033	0.275044	0.542935	-0.376485	0.243912
chr7_150053868_150053925	14.1196	1	NA	NA	NA	NA	0.992602	1.06995	0.0178241	0.969364	-0.514966	0.244127
hsa-miR-452-3p	15.3066	NA	NA	NA	NA	NA	0	0.965341	0.266876	0.587609	-0.519309	0.244413
chr1_161500075_161500255	661.228	0.00427046	NA	NA	NA	NA	0.960117	0.49095	-0.23851	0.553307	-0.283925	0.244542
chr10_21950563_21950597	9.86942	0	NA	NA	NA	NA	0.319694	1.26252	-0.265663	0.623162	-0.432017	0.244577
chr1_161433507_161433625	626.07	0.98913	NA	NA	NA	NA	1	0.499288	-0.236371	0.557641	-0.290044	0.244587
hsa-miR-1249	33.7221	NA	NA	NA	NA	NA	0	0.69649	1.06133	0.0235313	0.359664	0.244631
chr3_74663582_74663631	13.586	0	NA	NA	NA	NA	0.959203	0.872308	0.80254	0.104334	0.567957	0.244796
chr1_228754927_228755111	2571.86	0.00294985	NA	NA	NA	NA	1	0.553897	-0.26082	0.484354	-0.33076	0.24536
chr6_27559577_27559672	587.934	0	NA	NA	NA	NA	0.787188	0.973103	-0.14443	0.857777	-0.451889	0.245596
chr7_65338205_65338452	27.5413	0.977667	NA	NA	NA	NA	0.904092	0.807022	0.667586	0.142786	0.519531	0.245614
chr2_139259314_139259356	62.4167	0	NA	NA	NA	NA	0.868199	1.10083	0.450179	0.423193	0.610867	0.245709
chr15_45884180_45884252	14.1292	1	NA	NA	NA	NA	0.139554	0.982612	0.315439	0.495293	-0.484692	0.245739
chr7_149074608_149074673	33.6836	0	NA	NA	NA	NA	1	0.852609	0.177889	0.787201	-0.451979	0.246041
chr2_17310686_17310716	28.8727	1	NA	NA	NA	NA	0.939347	1.59492	-0.99347	0.252403	0.635711	0.246737
hsa-miR-1248	91.6194	NA	NA	NA	NA	NA	0	0.66132	-0.454108	0.266591	-0.427124	0.246784
chr1_108113099_108113136	36.9699	0	NA	NA	NA	NA	0.0694908	0.626133	0.195866	0.733785	0.362078	0.246874
chr19_17973396_17973529	29.5461	0.998279	NA	NA	NA	NA	0.041733	0.73409	-0.140266	0.782378	0.426038	0.246879
chr17_27619890_27619943	14.7529	0.978638	NA	NA	NA	NA	0.00494578	1.54175	-1.02741	0.13491	0.805242	0.246891
chr5_36087241_36087264	96.7132	1	NA	NA	NA	NA	0.999541	0.666285	-0.0567073	0.915838	0.379454	0.246993
chr15_66794335_66794429	155.211	0	NA	NA	NA	NA	0.014992	0.746568	-0.414775	0.397065	-0.366229	0.247239
hsa-miR-186-3p	60.0939	NA	NA	NA	NA	NA	0	0.650912	-0.155129	0.726462	-0.378698	0.247767
hsa-miR-331-5p	272.604	NA	NA	NA	NA	NA	0	0.58274	-0.403803	0.287565	-0.277913	0.248166
chr18_2142761_2142783	695.568	1	NA	NA	NA	NA	0.973632	1.12044	-0.249662	0.605663	-0.544943	0.248431
hsa-miR-29c-3p	24070.9	NA	NA	NA	NA	NA	0	0.775298	-0.0915221	0.84212	-0.431447	0.248453
chr6_149348938_149348976	26.1496	0	NA	NA	NA	NA	0.993075	0.967276	0.52839	0.426321	-0.563463	0.248453
hsa-let-7f-1-3p	104.815	NA	NA	NA	NA	NA	0	0.500423	0.30528	0.418255	-0.294019	0.248541
chr1_234745982_234746242	418.037	0	NA	NA	NA	NA	0.99051	1.05554	0.426585	0.497288	0.508343	0.248625
chr19_35759383_35759544	85.9431	0.00144823	NA	NA	NA	NA	0.989759	1.1012	0.790828	0.136856	0.644687	0.248795
hsa-let-7e-5p	15476.6	NA	NA	NA	NA	NA	0	0.74048	0.513402	0.271397	0.328091	0.249151
chr1_161411314_161411416	623.622	0.993902	NA	NA	NA	NA	1	0.497525	-0.248511	0.543414	-0.283396	0.249566
chr5_180615838_180615937	613.447	0	NA	NA	NA	NA	0.95926	0.600231	-0.242233	0.598518	-0.332702	0.250319
chr12_121232084_121232111	279.297	0	NA	NA	NA	NA	0.00837532	1.03021	-0.137051	0.791041	-0.62829	0.250682
chr1_239847427_239847454	37.0102	1	NA	NA	NA	NA	0.914504	0.959536	0.207023	0.720074	-0.60496	0.250733
hsa-miR-95	1387.17	NA	NA	NA	NA	NA	0	0.879448	0.176727	0.675791	-0.417238	0.251513
hsa-miR-429	12474	NA	NA	NA	NA	NA	0	0.957509	0.347391	0.49232	-0.462071	0.251755
hsa-miR-660-3p	11.1938	NA	NA	NA	NA	NA	0	0.796943	1.0394	0.0278748	-0.439319	0.251821
hsa-miR-3162-5p	30.0999	NA	NA	NA	NA	NA	0	1.01853	-0.327892	0.590567	-0.486296	0.251919
hsa-miR-3609	12.5139	NA	NA	NA	NA	NA	0	0.891517	-0.131644	0.784268	0.457919	0.251986
chr4_94076197_94076235	271.589	1	NA	NA	NA	NA	0.479682	0.886305	-0.169818	0.725362	-0.548774	0.252226
chr1_161440888_161441007	627.661	0.990244	NA	NA	NA	NA	1	0.50753	-0.234909	0.566336	-0.28569	0.252704
chr11_11532109_11532147	26.4887	1	NA	NA	NA	NA	0.99922	0.582971	0.109552	0.81381	-0.388472	0.253314
chr1_148248107_148248254	133.76	0.708333	NA	NA	NA	NA	0.895841	0.60051	0.158672	0.692322	-0.359516	0.253735
hsa-miR-219-1-3p	22.1659	NA	NA	NA	NA	NA	0	1.21341	0.241093	0.693989	0.640936	0.253901
chr3_119491471_119491506	20.1843	1	NA	NA	NA	NA	0.992723	0.643901	0.14192	0.769035	-0.412987	0.254178
chr6_31803035_31803131	413.546	1	NA	NA	NA	NA	0.00092393	0.797987	-0.581946	0.209264	0.342238	0.25429
chr2_47507893_47507936	16288.6	0	NA	NA	NA	NA	0.769517	0.81688	-0.543233	0.267006	0.444786	0.254403
chr8_35053389_35053419	26.7173	0	NA	NA	NA	NA	1	1.86015	0.164206	0.899624	0.712884	0.254589
chr2_27274053_27274226	5755.42	0.997553	NA	NA	NA	NA	0.996519	0.979326	-0.662613	0.329299	0.4013	0.255374
chr19_24182450_24182491	24.3548	0	NA	NA	NA	NA	0.957878	0.651466	-0.0696229	0.900358	0.33653	0.255666
chr21_15457350_15457402	38.1593	0	NA	NA	NA	NA	0.98717	0.613311	-0.165712	0.73821	0.396522	0.255668
chr3_160232673_160233027	126.635	0	NA	NA	NA	NA	0.0234718	1.3056	-0.226791	0.753894	0.607421	0.25596
chr6_153741602_153741662	30.0848	1	NA	NA	NA	NA	1	0.492525	-0.237026	0.589308	-0.293096	0.256152
chr3_73160181_73160277	75.568	0.991525	NA	NA	NA	NA	0.997727	0.896441	-0.373117	0.459742	0.551556	0.256472
chr20_55935355_55935400	23.2473	0	NA	NA	NA	NA	0.995014	1.00399	0.272071	0.64359	0.559693	0.256636
chr8_67026389_67026531	5811	1	NA	NA	NA	NA	0.986001	0.968154	-0.674655	0.315396	0.398634	0.257222
chr17_55868628_55868659	20.2377	0	NA	NA	NA	NA	0.994634	0.634242	0.0192177	0.967418	0.379384	0.257346
chrX_10253783_10253823	6000.8	0	chrX_10253793_10253820	GTTTCCGTAGTGTAGTGGTTATCACGTT	19	1.93143	0.972513	0.920969	-1.06087	0.027554	0.561263	0.25745
chrX_32903935_32903968	33.0516	1	NA	NA	NA	NA	0.965907	1.3617	-0.914453	0.212541	0.634302	0.257884
hsa-miR-377-5p	24.8734	NA	NA	NA	NA	NA	0	0.844851	1.08368	0.021497	0.507426	0.258092
chr6_27551218_27551313	462.288	0	NA	NA	NA	NA	0.984275	0.48104	-0.078036	0.850463	-0.235549	0.258312
chr15_25339183_25339276	81.5769	1	NA	NA	NA	NA	0.03326	0.793239	-1.09538	0.107045	-0.327017	0.258315
chr11_62620779_62620866	1441.32	0	NA	NA	NA	NA	0.0206473	0.706861	-0.617153	0.104943	-0.398815	0.25912
chr4_71717878_71717964	33.1786	1	NA	NA	NA	NA	0.997642	0.504451	0.441717	0.292611	-0.323128	0.259177
chr6_89773276_89773333	80.6244	0	NA	NA	NA	NA	0.978856	0.865716	-0.405832	0.362559	0.551422	0.259328
chr16_73512200_73512297	182.27	0	NA	NA	NA	NA	0.991669	1.26864	0.20173	0.792276	0.650741	0.259684
hsa-miR-5100	61.5936	NA	NA	NA	NA	NA	0	0.754998	0.271507	0.506209	-0.309942	0.259692
chr1_145277327_145277396	79.6484	1	NA	NA	NA	NA	1	0.601864	-0.176472	0.661744	0.424478	0.259738
hsa-miR-641	70.568	NA	NA	NA	NA	NA	0	0.687732	0.183333	0.637651	-0.418745	0.25978
chr1_161418717_161418835	626.511	0.989691	NA	NA	NA	NA	1	0.510554	-0.22005	0.591388	-0.283036	0.260824
chr9_130461859_130461932	42.9647	0.991018	NA	NA	NA	NA	0.923805	0.575258	0.29919	0.480846	-0.331972	0.261159
chr13_89494691_89494730	101.434	0.990544	NA	NA	NA	NA	0.189451	0.894267	0.0298792	0.957903	0.460724	0.261191
chr2_174828992_174829344	13.8193	0.137871	NA	NA	NA	NA	0.849868	0.775945	0.836422	0.0760327	0.501404	0.261211
chr2_86362992_86363146	47.7015	1	NA	NA	NA	NA	0.00623194	1.07845	-1.16069	0.08368	0.614481	0.261218
chr21_37810428_37810455	16.3737	0	NA	NA	NA	NA	0.108623	1.31879	0.0907349	0.905198	0.631226	0.261711
chr5_134262349_134262470	19.9813	0.70565	NA	NA	NA	NA	0.992047	1.1935	0.456122	0.438132	-0.497384	0.261752
chr13_46948607_46948739	114.833	0	NA	NA	NA	NA	0.988299	1.01883	-0.355686	0.515187	0.541263	0.261767
hsa-miR-135a-5p	167.974	NA	NA	NA	NA	NA	0	2.03499	-1.56979	0.195579	-1.16588	0.261919
chr7_149310178_149310229	28.6576	0	NA	NA	NA	NA	0.935715	0.97674	0.0066541	0.992205	-0.491564	0.262002
hsa-miR-500a-3p	99.3584	NA	NA	NA	NA	2.97294	0	0.684596	0.980604	0.0210545	-0.379715	0.262401
hsa-miR-222-3p	2421.53	NA	NA	NA	NA	NA	0	0.61074	-0.490524	0.304579	0.314813	0.264357
chr15_83876401_83876606	85.6636	0.000719942	NA	NA	NA	NA	0.991174	1.07532	0.734623	0.160023	0.629846	0.264532
chrX_44310147_44310205	185.94	0.252548	NA	NA	NA	NA	0.858833	1.47878	-0.0246789	0.970357	-0.649394	0.264665
chr1_149194099_149194223	70.5731	0	NA	NA	NA	NA	0.984666	0.441423	-0.0381852	0.911308	0.292522	0.264733
hsa-miR-9-5p	704.479	NA	NA	NA	NA	1.44274	0	2.01744	-2.94099	0.0223282	-1.20773	0.264976
hsa-miR-4485	700.009	NA	NA	NA	NA	NA	0	1.28099	0.868602	0.134946	0.629639	0.26517
hsa-miR-505-5p	197.436	NA	NA	NA	NA	NA	0	0.665093	0.00651346	0.987356	0.361171	0.265471
hsa-miR-3200-5p	12.1983	NA	NA	NA	NA	NA	0	1.014	0.91401	0.0349472	0.589722	0.265727
chr11_60727971_60728009	137.001	0	NA	NA	NA	NA	0.973146	1.37336	-0.136006	0.916499	-0.663737	0.265748
hsa-miR-4534	32.427	NA	NA	NA	NA	NA	0	1.34764	-0.150318	0.81589	-0.464602	0.266035
chr6_31804850_31804965	134.866	1	NA	NA	NA	NA	0.0960665	0.555052	-0.390412	0.28929	-0.324716	0.266584
chr16_57333855_57334034	635.098	1	NA	NA	NA	NA	0.987455	0.490009	-0.219359	0.582051	-0.274429	0.266827
chr19_51305577_51305673	78.798	0	NA	NA	NA	NA	0.0410033	0.803614	-0.101044	0.827809	0.396609	0.266855
chr2_191402649_191402697	85.0809	0	NA	NA	NA	NA	0.993263	0.609815	-0.245125	0.630176	0.344564	0.266868
chr9_136216949_136217040	144.799	1	NA	NA	NA	NA	0.0113986	0.766221	-0.629356	0.0866412	-0.42651	0.267796
hsa-miR-502-3p	70.0132	NA	NA	NA	NA	0.620957	0	0.705644	1.25124	0.00386513	-0.374007	0.267857
chr13_28402974_28403009	227.795	0.984615	NA	NA	NA	NA	0.999151	0.633073	0.429557	0.311441	-0.329344	0.267921
chr3_148394629_148394665	10.7186	1	NA	NA	NA	NA	0.772433	0.807085	0.513718	0.322368	-0.390878	0.268025
chr6_27203281_27203378	5373.99	1	chr6_27203288_27203315	GTTTCCGTAGTGTAGTGGTTATCACGTT	19	1.6936	0.95993	0.87723	-1.02362	0.0238503	0.543605	0.268036
chr19_51302695_51302815	50.7942	0	NA	NA	NA	NA	0.00553717	0.858545	-0.332749	0.502277	0.418565	0.268368
chr13_96676077_96676096	88.4536	1	NA	NA	NA	NA	0.0334766	0.913984	0.0187623	0.976942	-0.475672	0.268632
chr2_214415191_214415214	121.59	0	NA	NA	NA	NA	0.189618	0.86402	0.576559	0.254664	-0.363387	0.268638
chr9_33658941_33659044	26.4613	0.995708	NA	NA	NA	NA	0.986192	0.834644	0.222952	0.706006	0.431928	0.269191
chr7_142375339_142375398	61.4114	1	NA	NA	NA	NA	0.999127	0.807059	0.453035	0.419957	0.449433	0.269284
hsa-miR-1226-3p	29.7918	NA	NA	NA	NA	NA	0	1.01875	-0.986932	0.155665	0.452513	0.269315
chr14_93185472_93185693	39.5953	0	NA	NA	NA	NA	0.9704	0.789994	0.531548	0.247302	0.457268	0.269539
chr4_27732045_27732127	46.1847	0	NA	NA	NA	NA	0.983858	1.06876	0.743692	0.23198	0.566672	0.269668
chr3_101481135_101481164	53.6539	1	NA	NA	NA	NA	0.990996	0.773444	0.336994	0.441389	-0.408066	0.269764
chr16_72821593_72821666	17.2183	0	NA	NA	NA	NA	0.997826	0.775377	0.589732	0.225874	0.486129	0.269968
hsa-miR-139-3p	58.9992	NA	NA	NA	NA	NA	0	1.11898	0.48303	0.330526	0.650475	0.270813
chr2_191402713_191402760	173.601	0	NA	NA	NA	NA	0.293374	0.738186	-0.0386472	0.944692	0.376148	0.270823
hsa-miR-452-5p	357.951	NA	NA	NA	NA	NA	0	0.962671	0.926413	0.0423549	-0.453336	0.270995
chr18_43914196_43914232	45.9396	0	NA	NA	NA	NA	0.911554	1.25253	0.345189	0.570926	0.636709	0.271206
chrY_4212820_4212892	329.308	0	NA	NA	NA	NA	0.999796	1.14768	0.798601	0.225803	0.470607	0.271255
chr5_60057361_60057418	22.5831	0	NA	NA	NA	NA	0.999637	0.852984	0.772343	0.1981	0.443664	0.271362
hsa-miR-4270	27.2708	NA	NA	NA	NA	NA	0	1.2397	0.00111226	0.998899	-0.536786	0.271549
chr10_20036422_20036445	112.269	0	NA	NA	NA	NA	1	0.854565	0.384509	0.415341	-0.456872	0.272543
chr2_230045564_230045629	972.615	0.00070922	NA	NA	NA	NA	0.00542142	0.632558	-0.0842141	0.788936	0.447771	0.272609
chr4_152582642_152582665	11755	0	NA	NA	NA	NA	0.000415661	1.25142	-0.0964133	0.896291	-0.546401	0.27386
hsa-miR-5196-5p	51.8924	NA	NA	NA	NA	NA	0	1.18807	-0.0464437	0.946507	-0.468518	0.274105
chr1_161426108_161426216	627.505	0.986842	NA	NA	NA	NA	1	0.508233	-0.23546	0.564901	-0.275175	0.274181
chr9_140196629_140196766	110.534	0.805745	NA	NA	NA	NA	0.391643	1.35062	0.438233	0.49147	-0.679735	0.274462
hsa-miR-4443	118.221	NA	NA	NA	NA	NA	0	0.939149	0.116909	0.850982	0.50325	0.274505
hsa-miR-137	54.6056	NA	NA	NA	NA	NA	0	1.64041	0.233324	0.713232	0.916809	0.274508
chr17_41438291_41438726	18.2311	0.0499529	NA	NA	NA	NA	0.00700301	1.37288	-0.914659	0.0952428	-0.511751	0.274698
chr5_110287390_110287412	16.0176	0	NA	NA	NA	NA	0.915471	0.994518	0.332652	0.559005	0.500961	0.275094
chr17_19093145_19093561	1308.39	0.000712758	NA	NA	NA	NA	0.998994	0.612788	-0.441142	0.23906	0.289155	0.275638
chr11_103280390_103280443	65.925	0	NA	NA	NA	NA	0.999227	0.674467	0.150307	0.780659	0.32728	0.276191
chr11_93465167_93465301	15.4967	0	NA	NA	NA	NA	0.90351	0.923356	0.0761862	0.880353	0.36165	0.278641
chr2_115695109_115695157	503.38	0	NA	NA	NA	NA	0.381672	0.65242	-0.295986	0.529484	0.35262	0.279156
chrX_41152086_41152140	30.3747	1	NA	NA	NA	NA	1	0.44952	-0.361569	0.369707	-0.284582	0.27972
chr22_32160794_32160816	686.124	1	NA	NA	NA	NA	0.992967	1.1253	-0.246054	0.615344	-0.513462	0.27991
hsa-miR-4636	17.3834	NA	NA	NA	NA	NA	0	0.996209	0.205145	0.69461	-0.505371	0.279942
chr7_44220810_44220831	67.7429	0	NA	NA	NA	NA	0.0336626	1.6235	-0.346982	0.708306	0.688513	0.280516
chrX_125606930_125607114	30.097	0.200765	NA	NA	NA	NA	0.976587	1.02193	-0.221679	0.711292	-0.503854	0.280633
hsa-miR-3150b-5p	12.4464	NA	NA	NA	NA	NA	0	1.31367	-0.269292	0.687228	-0.59117	0.280831
chr2_133013064_133013187	723.956	0	NA	NA	NA	NA	0.740336	0.763815	-0.0232338	0.961442	0.382085	0.281691
chr13_21186374_21186412	48.3595	1	NA	NA	NA	NA	0.996252	1.16606	-0.122027	0.816051	0.675277	0.281711
hsa-miR-584-5p	20.2866	NA	NA	NA	NA	NA	0	0.974865	0.88785	0.047971	0.532789	0.282673
chr8_68497696_68497751	45.8531	0.0576752	NA	NA	NA	NA	0.998478	0.948866	0.690924	0.267055	0.466067	0.28279
hsa-miR-4461	15.4799	NA	NA	NA	NA	NA	0	1.21024	0.195059	0.725443	-0.481083	0.283023
chr11_10531030_10531114	237.429	0	NA	NA	NA	NA	1	1.11103	0.778351	0.226405	0.456122	0.283456
chrX_38420726_38420791	41.1478	0.000726744	NA	NA	NA	NA	0.603078	1.00556	0.763132	0.121062	0.573795	0.283604
chr2_117475360_117475385	70.8344	0	NA	NA	NA	NA	0.669096	1.17866	-0.170357	0.806766	-0.381841	0.283651
hsa-miR-15b-3p	56.153	NA	NA	NA	NA	NA	0	0.966801	0.126343	0.824301	-0.476916	0.283703
chr7_18126492_18126558	65.9185	0.953757	NA	NA	NA	NA	0.998317	1.11008	0.82385	0.140982	0.615261	0.283765
chr11_10529432_10529516	100.996	0	NA	NA	NA	NA	0.999288	0.796766	0.355937	0.518279	0.409974	0.283857
chr16_2012964_2013109	194.243	0	NA	NA	NA	NA	0.0103812	0.635447	-0.43858	0.29702	0.312485	0.283991
chr2_32439521_32439550	12.6421	0	NA	NA	NA	NA	0.998671	0.856331	0.176531	0.728035	-0.369967	0.284596
hsa-miR-4728-5p	17.8732	NA	NA	NA	NA	NA	0	0.830246	0.109243	0.827853	-0.382491	0.284703
chr18_63293826_63293846	23.3039	0	NA	NA	NA	NA	1	1.02662	-0.0650937	0.920077	0.605899	0.284986
hsa-miR-574-5p	1880.16	NA	NA	NA	NA	NA	0	0.66087	0.420807	0.461386	0.267858	0.285684
chr13_42232919_42232941	14.6876	1	NA	NA	NA	NA	0.993087	0.914142	0.361456	0.484387	0.453151	0.285707
chr6_144537670_144537800	3117.78	0.99855	NA	NA	NA	NA	0.00518633	0.539784	0.235064	0.590865	-0.225722	0.285979
hsa-miR-9-3p	1369.07	NA	NA	NA	NA	1.7908	0	1.69435	-2.27996	0.00679824	-1.02479	0.28642
chr1_234729124_234729152	16.6981	1	NA	NA	NA	NA	1	1.83744	0.0203591	0.985211	0.626569	0.286608
chr1_168308652_168308679	27.3145	0.890323	NA	NA	NA	NA	0.99968	2.06445	0.154307	0.911871	0.725992	0.286714
chr7_129829843_129829861	59.1164	1	NA	NA	NA	NA	0.993623	0.935532	0.0752404	0.885306	0.487682	0.286855
chr11_69468312_69469261	15.1639	0.981795	NA	NA	NA	NA	0.0227335	1.86889	-0.277543	0.794997	-0.860977	0.288329
chr2_117781402_117781436	113.874	1	NA	NA	NA	NA	0.997847	0.841834	0.496203	0.298888	-0.438315	0.288777
chr1_17004773_17004844	26.6521	0	NA	NA	NA	NA	0.124758	1.51928	1.73095	0.00593972	0.68298	0.28879
chr7_149292311_149292382	78.7809	0	NA	NA	NA	NA	0.99965	0.812414	0.190327	0.614497	-0.394736	0.289075
chr22_39711206_39711310	318.637	0	NA	NA	NA	NA	0.00627091	1.01882	-1.35604	0.0346714	-0.390994	0.289209
chr13_112720964_112721000	72.5909	0.000713776	NA	NA	NA	NA	0.993303	1.1339	0.658324	0.268921	0.584574	0.289606
chr1_17439782_17439811	41.82	0	NA	NA	NA	NA	1	0.922128	-0.740742	0.320509	0.334769	0.289783
chr17_19091325_19091857	1355.72	0.847826	NA	NA	NA	NA	0.967989	0.595395	-0.376091	0.300922	0.279406	0.290258
chr12_127608370_127609942	12.1037	0.891156	NA	NA	NA	NA	0.918412	1.46492	0.082385	0.877942	-0.606256	0.290345
chr1_166975281_166975318	33.0297	1	NA	NA	NA	NA	0.982287	0.66156	-0.663267	0.134145	-0.388086	0.290419
hsa-miR-4791	11.4896	NA	NA	NA	NA	NA	0	0.957892	-0.363072	0.510756	-0.38789	0.290642
hsa-miR-1281	22.5258	NA	NA	NA	NA	NA	0	1.18746	0.728954	0.323873	-0.46965	0.290738
chr11_62623286_62623358	19.0302	0.0019305	NA	NA	NA	NA	0.00458864	1.24831	-0.834029	0.237921	-0.475143	0.291093
chr10_98959005_98959028	7628.51	0	NA	NA	NA	NA	0.00107488	1.1657	-0.0648091	0.926254	-0.511611	0.29114
chr17_57614814_57614860	14.2011	0	NA	NA	NA	NA	1	0.677291	0.0456581	0.924714	-0.341409	0.291451
hsa-miR-3177-3p	14.1984	NA	NA	NA	NA	NA	0	1.21206	0.327272	0.543732	0.461122	0.292151
chr7_48672360_48672407	151.671	1	NA	NA	NA	NA	0.828702	0.596421	-0.158634	0.745713	0.313984	0.292221
chrX_152953484_152953553	18.2425	0	NA	NA	NA	NA	0.997188	0.931225	0.552416	0.260844	0.548631	0.292418
hsa-miR-154-5p	246.606	NA	NA	NA	NA	NA	0	0.894674	0.467841	0.290345	0.426835	0.292575
hsa-miR-4472	193.662	NA	NA	NA	NA	NA	0	0.860148	-0.00902643	0.986579	-0.34343	0.292581
hsa-miR-20a-5p	11678.6	NA	NA	NA	NA	NA	0	0.63341	-0.575252	0.155974	-0.327602	0.294165
chr14_96851035_96851083	54.3706	1	NA	NA	NA	NA	0.998348	1.06698	-0.576246	0.251199	0.57796	0.29422
chr16_68776359_68776478	53.4085	0.829787	NA	NA	NA	NA	0.996238	0.483359	-0.311092	0.427484	-0.272581	0.294795
hsa-miR-3123	294.313	NA	NA	NA	NA	NA	0	1.04681	0.363651	0.460647	-0.48129	0.295018
hsa-miR-550a-5p	49.5965	NA	NA	NA	NA	NA	0	0.687913	0.619606	0.121339	0.381063	0.295088
chr6_43970496_43970534	91.7864	1	NA	NA	NA	NA	0.996894	1.13443	0.796187	0.132292	0.592132	0.295362
chr3_33094331_33094356	262.272	1	NA	NA	NA	NA	0.0831512	2.84976	-1.16951	0.46484	1.20588	0.295446
chr14_21151419_21151572	48.5569	0.935323	NA	NA	NA	NA	0.647922	0.64016	-0.833968	0.0848069	0.360355	0.295696
chr22_20113929_20114048	53.6361	0.999111	NA	NA	NA	NA	0.78543	0.454341	-0.0932457	0.812231	0.268046	0.295718
chr9_121090511_121090532	59.1747	1	chr9_121090513_121090529	CAGAGAATAGTTTAAAT	2	0.984847	0.553624	1.24171	1.79026	0.00280252	-0.521658	0.295824
chr6_27515505_27515618	779.724	0	NA	NA	NA	NA	0.981343	0.606072	0.0616446	0.897173	-0.288516	0.29627
chr7_102614062_102614085	13.6694	0	NA	NA	NA	NA	1	0.879858	0.0907669	0.872562	-0.369595	0.296744
chr7_141504815_141504854	154.961	0	NA	NA	NA	NA	0.999011	0.83044	0.386793	0.393775	-0.424956	0.297079
chr8_43008127_43008152	43.7176	1	NA	NA	NA	NA	0.997659	0.785673	0.29948	0.555196	-0.399538	0.297105
chr6_28726129_28726222	190.408	0	NA	NA	NA	NA	0.83158	0.963938	-0.848047	0.243806	-0.374763	0.297547
chr7_149332776_149332840	34.9553	1	NA	NA	NA	NA	1	0.805277	0.0966112	0.877761	-0.399355	0.297676
hsa-miR-140-3p	3744.94	NA	NA	NA	NA	2.72326	0	0.534551	0.00859077	0.98261	0.288433	0.298068
chr1_217308852_217308971	36.6289	0.986047	NA	NA	NA	NA	0.880291	1.31098	0.959692	0.139261	0.620912	0.298209
chr1_147783160_147783183	325.74	1	NA	NA	NA	NA	0.994141	1.09217	0.451554	0.354278	-0.38044	0.298279
chr3_127793972_127794020	66.3379	0	NA	NA	NA	NA	0.997942	0.989618	-0.419142	0.408688	0.560693	0.298373
chr7_22130017_22130058	56.3507	0	NA	NA	NA	NA	0.993217	0.729105	-0.0374374	0.927615	0.483355	0.298451
chr9_98069998_98070035	37.4357	1	NA	NA	NA	NA	0.99694	0.894387	0.492757	0.438872	-0.484344	0.299438
chr11_122797832_122797864	22.1024	1	NA	NA	NA	NA	0.998922	1.11084	-0.658427	0.187527	-0.446195	0.30023
chr14_100049403_100049456	15.8393	0.679245	NA	NA	NA	NA	0.983792	0.556339	0.35758	0.422305	-0.303408	0.300298
chr12_52381521_52381551	30.9379	1	NA	NA	NA	NA	0.948232	0.599987	0.594822	0.185904	-0.314531	0.300685
chrY_2961442_2961461	16.7619	0	NA	NA	NA	NA	1	1.03612	0.705031	0.158472	-0.473052	0.30094
chr3_63898281_63898377	88.6618	0.990371	NA	NA	NA	NA	0.422662	1.99853	-1.19455	0.0802494	-0.797321	0.301029
hsa-miR-299-3p	15.4392	NA	NA	NA	NA	NA	0	0.980322	0.837138	0.124876	0.427478	0.301087
hsa-miR-4662a-5p	55.3543	NA	NA	NA	NA	NA	0	1.05734	-1.44386	0.0394377	-0.501104	0.301176
chrX_69616196_69616226	19.015	1	NA	NA	NA	NA	0.992724	0.656089	0.0054844	0.988989	-0.334054	0.301261
chr16_33963775_33963812	26.6486	1	NA	NA	NA	NA	0.985704	0.518468	0.0617568	0.901801	0.298469	0.301442
hsa-let-7a-3p	358.431	NA	NA	NA	NA	NA	0	0.743452	0.289339	0.515907	-0.35891	0.301653
chr13_38954096_38954125	24.9419	0	NA	NA	NA	NA	0.980744	2.14225	0.218439	0.888439	0.721798	0.30224
chr2_208178285_208178303	12.7528	1	NA	NA	NA	NA	0.98702	1.08733	-0.111856	0.85649	0.53625	0.302388
chr7_142375400_142375448	13.7197	1	NA	NA	NA	NA	1	1.05471	0.115527	0.855639	0.496193	0.302588
chrX_125606800_125606857	19.8537	1	NA	NA	NA	NA	0.997491	1.43545	0.871769	0.218801	0.664531	0.302618
chr16_2962003_2962074	111.317	1	NA	NA	NA	NA	0.0178966	1.75225	-0.274887	0.639952	0.727364	0.302971
chr1_159277647_159277668	16.2654	1	NA	NA	NA	NA	0.986812	1.04663	0.700466	0.179694	-0.45409	0.303291
chr8_32871336_32871381	35.4863	0.995413	NA	NA	NA	NA	0.995934	0.950177	0.531641	0.371819	0.452801	0.303672
chr9_90625136_90625162	41.533	1	NA	NA	NA	NA	0.999773	0.904128	-0.899167	0.21273	0.330613	0.30424
chr14_21128158_21128212	27.8235	0	NA	NA	NA	NA	0.999001	0.849952	-1.0302	0.0792904	0.385172	0.304263
chr2_129202651_129202677	30.6984	0	NA	NA	NA	NA	1	0.657137	-0.876696	0.0632044	-0.354535	0.304824
chr6_27302767_27302846	420.24	0	NA	NA	NA	NA	0.847941	0.85379	-0.0243972	0.970292	-0.407955	0.30575
chr10_108729781_108729868	14.5601	0.963504	NA	NA	NA	NA	0.806146	0.631939	-0.622921	0.179368	-0.321553	0.306347
chr14_77870242_77870299	16.0088	0	NA	NA	NA	NA	0.99135	0.585872	-0.541331	0.27004	-0.287356	0.306547
hsa-miR-150-5p	3482.58	NA	NA	NA	NA	NA	0	1.38811	-0.633818	0.327327	-0.537735	0.306575
hsa-miR-99b-3p	902.091	NA	NA	NA	NA	NA	0	0.762978	-0.102431	0.831385	0.324874	0.306968
hsa-let-7d-3p	713.59	NA	NA	NA	NA	NA	0	0.691338	0.683634	0.133589	0.315682	0.307125
hsa-miR-493-3p	84.317	NA	NA	NA	NA	NA	0	0.801985	0.459798	0.391114	0.400546	0.307254
chr1_169096978_169097004	41.4063	1	NA	NA	NA	NA	0.999312	0.931174	-0.866239	0.223667	0.346415	0.307285
chr8_10544139_10544176	19.8183	1	NA	NA	NA	NA	0.990764	0.600792	-0.132132	0.775074	-0.297805	0.30747
chr16_33963003_33963209	1269.05	0.974178	NA	NA	NA	NA	0.600303	0.614822	-0.151647	0.732946	0.306273	0.307996
chr1_150573006_150573067	35.1435	0	NA	NA	NA	NA	1	0.731033	-0.591255	0.319557	0.302234	0.308193
chr17_37017921_37018012	31.4137	0.00141844	NA	NA	NA	NA	0.940206	1.03509	0.0333652	0.962799	-0.445764	0.308539
chr12_57038803_57038885	56.4617	0	NA	NA	NA	NA	0.0515606	0.806768	-0.283389	0.582713	-0.408723	0.309011
chr7_128337749_128337799	25.8874	0.902439	NA	NA	NA	NA	0.997865	0.558154	-0.259063	0.543436	-0.29778	0.309065
hsa-miR-1260b	299.835	NA	NA	NA	NA	NA	0	1.00278	0.163435	0.784113	-0.367698	0.309077
chr8_119577113_119577137	114.2	0	NA	NA	NA	NA	0.998851	0.83966	0.326381	0.492179	-0.4233	0.309132
chr14_101404524_101404606	14.749	1	NA	NA	NA	NA	0.0493446	1.04871	-0.361986	0.489913	0.493007	0.309865
hsa-miR-3648	472.517	NA	NA	NA	NA	NA	0	1.11151	0.435175	0.411231	0.51917	0.309947
chr11_79095664_79095692	45.0273	0	NA	NA	NA	NA	0.956028	0.736238	0.255762	0.589631	-0.37275	0.310451
chr12_34356829_34356892	169.833	1	NA	NA	NA	NA	0.787345	0.620482	-0.162869	0.716811	-0.312853	0.310965
chr6_31321651_31322097	16.6499	0.000821693	NA	NA	NA	NA	0.237167	0.865062	0.48572	0.401143	0.328914	0.310986
chr6_28574927_28575012	1815.21	1	NA	NA	NA	NA	0.242634	0.869426	0.0918488	0.867297	-0.294129	0.311084
chr17_19506638_19506703	275.43	0.907692	NA	NA	NA	NA	0.99937	0.819619	-0.148289	0.767012	-0.372842	0.311184
chr1_108113564_108113599	53.5316	0	NA	NA	NA	NA	0.11165	0.630326	0.434426	0.249422	0.303786	0.311739
hsa-miR-519a-3p	86.6844	NA	NA	NA	NA	0	0	1.45712	2.65523	0.000661832	0.6745	0.311818
chr9_33934289_33934367	9.68042	0	NA	NA	NA	NA	0.0358293	1.0838	-0.284841	0.58079	-0.478215	0.311899
chr1_28845031_28845078	145.053	0.000712251	NA	NA	NA	NA	0.185892	1.39821	0.244533	0.699269	0.652726	0.312633
chr7_149404755_149404821	33.9658	1	NA	NA	NA	NA	0.996465	0.805097	0.0684727	0.916138	-0.377425	0.312768
chr12_133624126_133624175	20.0048	0	NA	NA	NA	NA	0.946219	0.591813	-0.483131	0.268238	-0.287591	0.312853
chr6_26572084_26572192	1927.28	0	NA	NA	NA	NA	0.0269834	1.12415	-0.18077	0.81599	0.422639	0.313258
hsa-miR-4651	22.3547	NA	NA	NA	NA	NA	0	0.952348	-0.079493	0.891355	-0.348531	0.314808
chr1_28835060_28835301	954.364	1	NA	NA	NA	NA	0.0100483	1.29779	-0.743168	0.325151	0.404971	0.315092
hsa-miR-1299	61.2519	NA	NA	NA	NA	NA	0	1.78113	-1.47905	0.201257	-0.788309	0.315139
chr9_112960794_112960856	13.2558	1	NA	NA	NA	NA	0.431988	0.910833	0.291061	0.692809	-0.300151	0.315307
chr14_95999690_95999967	74.3125	0	NA	NA	NA	NA	0.108941	0.693781	-0.803872	0.115779	0.30113	0.315747
hsa-miR-98-5p	25236.1	NA	NA	NA	NA	NA	0	0.667722	0.559523	0.204536	-0.227057	0.31577
chr12_7076498_7076710	9.17549	0.00394218	NA	NA	NA	NA	0.0168237	1.19602	0.375101	0.540452	-0.39279	0.316439
chr12_56552121_56552215	10.7026	0.998765	NA	NA	NA	NA	0.062278	1.38699	0.502209	0.381563	-0.452243	0.316479
chr9_101294441_101294462	211.81	0	NA	NA	NA	NA	0.000950883	1.13899	0.597982	0.266909	-0.482152	0.317701
hsa-miR-543	23.3704	NA	NA	NA	NA	NA	0	0.721056	0.76571	0.129105	0.360736	0.31781
chr4_178393233_178393253	18.8391	0	NA	NA	NA	NA	0.98591	1.20952	0.638902	0.311298	0.548774	0.318401
hsa-miR-181a-5p	62629.9	NA	NA	NA	NA	NA	0	0.811827	0.0229911	0.957261	0.360814	0.318557
chr6_170124074_170124282	68.2921	0	NA	NA	NA	NA	0.967585	1.13006	0.838255	0.139474	0.582444	0.318601
hsa-miR-615-5p	83.4601	NA	NA	NA	NA	NA	0	0.738384	0.356607	0.582555	-0.303424	0.318637
chr22_24407609_24407649	29.1482	0.00306513	NA	NA	NA	NA	0.885962	1.10973	0.370831	0.497742	0.557376	0.318665
hsa-miR-1262	16.2851	NA	NA	NA	NA	NA	0	0.856421	-0.255047	0.648285	0.385232	0.31878
hsa-miR-376c-3p	1939.15	NA	NA	NA	NA	NA	0	0.782179	0.614016	0.164229	0.363889	0.318812
hsa-miR-148b-3p	469.675	NA	NA	NA	NA	NA	0	0.600724	0.547199	0.125667	-0.295109	0.318958
chr14_102706659_102706683	16.4798	0	NA	NA	NA	NA	0.701008	0.873045	0.366654	0.597802	-0.341669	0.319312
chr17_6972702_6972725	136.121	0.988406	NA	NA	NA	NA	0.0475603	1.02859	-0.143379	0.779985	-0.345889	0.319845
chr9_81979018_81979038	28.1976	0	NA	NA	NA	NA	0.998924	0.994573	0.838433	0.207715	0.350267	0.319887
chr10_107294496_107294526	54.6173	1	NA	NA	NA	NA	0.991706	0.554097	0.338198	0.400799	-0.285742	0.320109
chrX_70776733_70776752	49.7041	0	NA	NA	NA	NA	0.153767	0.902938	-0.25098	0.694781	-0.468355	0.320331
chrX_20154466_20154532	29.5639	0	NA	NA	NA	NA	0.953782	0.93468	-1.33273	0.0150142	-0.414826	0.320431
chr6_119379057_119379076	49.335	1	NA	NA	NA	NA	0.0948388	1.48255	0.203768	0.803424	-0.475409	0.320767
chr2_24394260_24394298	39.9737	1	NA	NA	NA	NA	0.805561	1.01562	-1.08824	0.156651	0.330056	0.321547
chr18_47015573_47015679	123.026	0	NA	NA	NA	NA	0.0110255	0.800641	-0.23018	0.68273	-0.362987	0.321976
chr5_64508250_64508282	30.6036	0	NA	NA	NA	NA	0.998671	1.63367	-0.982162	0.253926	0.559977	0.323066
chr1_199983813_199983839	12.4487	0	NA	NA	NA	NA	1	1.02921	0.211823	0.656259	-0.35296	0.323107
chr13_95203006_95203040	55.4296	1	NA	NA	NA	NA	0.84136	0.62779	0.170464	0.673033	-0.308715	0.323452
chr11_65192651_65194245	24.1628	0.949033	NA	NA	NA	NA	0.0267852	0.780352	0.123681	0.849378	0.34866	0.32347
chr7_149028218_149028277	33.5589	1	NA	NA	NA	NA	1	0.819743	-0.0769839	0.904108	-0.383253	0.323725
chr6_43720660_43720689	26.42	1	NA	NA	NA	NA	0.965841	0.653671	-0.448095	0.327647	-0.35618	0.323789
chr6_167297415_167297452	26.81	0	NA	NA	NA	NA	1	0.564479	0.194159	0.672187	-0.317949	0.324374
chr9_116140459_116140493	2628.52	0	NA	NA	NA	NA	0.996497	0.963442	-0.721934	0.173532	-0.504159	0.324482
chr17_2233568_2233658	42.0264	0	NA	NA	NA	NA	0.0266109	0.643302	-0.479037	0.325636	-0.289576	0.324615
hsa-miR-193b-5p	75.5201	NA	NA	NA	NA	NA	0	0.564345	0.521951	0.190653	0.303441	0.32475
chr5_138397649_138397671	11.5521	1	NA	NA	NA	NA	0.993649	1.62487	-0.259415	0.649787	0.440001	0.324866
chr15_30546600_30546711	268.995	0	NA	NA	NA	NA	1	0.656145	0.449076	0.31292	-0.289779	0.324913
chr8_67220172_67220189	41.0509	0	NA	NA	NA	NA	0.996264	1.31558	0.163779	0.856963	-0.52573	0.325085
hsa-miR-3158-3p	19.2951	NA	NA	NA	NA	NA	0	0.855124	0.230539	0.678113	0.388159	0.325922
chr17_36989987_36990029	74.974	0	NA	NA	NA	NA	0.997956	0.838247	0.102831	0.787629	-0.38416	0.325967
chr7_98479320_98479516	42.1174	0.999261	NA	NA	NA	NA	0.00457958	0.612734	-0.669095	0.136085	0.294892	0.326119
hsa-miR-1268b	98.7258	NA	NA	NA	NA	NA	0	0.800975	0.0579747	0.914937	-0.313814	0.326215
hsa-miR-6129	18.7962	NA	NA	NA	NA	NA	0	0.78044	0.00715129	0.989066	-0.363015	0.326505
hsa-miR-299-5p	248.19	NA	NA	NA	NA	NA	0	0.823857	0.667528	0.0856349	0.412196	0.326816
chr2_33992537_33992592	27.9065	0.000710732	NA	NA	NA	NA	0.999688	0.73991	0.6151	0.246157	0.276244	0.327706
chr16_69209571_69209622	245.064	0	NA	NA	NA	NA	0.999968	0.67775	0.433699	0.33312	-0.303154	0.327783
hsa-miR-29b-2-5p	97.2978	NA	NA	NA	NA	NA	0	0.79098	0.615558	0.119389	0.404881	0.328111
chr7_149388257_149388350	82.6798	0	NA	NA	NA	NA	0.997385	0.792859	0.152778	0.672131	-0.366142	0.328154
chr3_39452543_39452697	536.878	1	NA	NA	NA	NA	0.00170972	1.16409	-0.356416	0.588426	0.439227	0.3292
chr6_27059514_27059603	565.235	1	NA	NA	NA	NA	0.96709	0.727111	-0.312821	0.546292	-0.3402	0.329543
chr19_40848235_40848267	19.6165	0.997283	NA	NA	NA	NA	0.9336	0.602037	-0.248317	0.622894	0.317484	0.330024
chr2_12439934_12439961	55.2974	0	NA	NA	NA	NA	0.0595963	2.04756	-0.213503	0.837333	0.714199	0.330048
hsa-miR-324-3p	89.5314	NA	NA	NA	NA	NA	0	0.453249	0.344534	0.370106	0.248059	0.330145
chr3_186504534_186504643	138.239	1	NA	NA	NA	NA	0.0217704	0.754513	-0.820277	0.116414	0.305497	0.330228
hsa-miR-4492	347.501	NA	NA	NA	NA	NA	0	1.25069	0.0772321	0.891131	-0.575311	0.330381
chr3_74022151_74022169	29.6171	1	NA	NA	NA	NA	0.00288318	1.08182	-0.290931	0.683255	-0.461222	0.330999
chr4_86243637_86243672	2653.63	1	NA	NA	NA	NA	0.998864	0.961649	-0.698091	0.188177	-0.495112	0.332121
chr6_91328534_91328557	41.2922	1	NA	NA	NA	NA	0.998403	0.598706	-0.425489	0.298931	0.317817	0.332159
chr16_22226420_22226439	100.402	0	NA	NA	NA	NA	0.985923	0.841486	0.358698	0.467132	-0.438909	0.332633
chr2_71273521_71273560	744.361	0	NA	NA	NA	NA	0.985653	0.645554	-0.0557944	0.902401	-0.29253	0.332786
chr18_12760785_12760814	13.057	0.940171	NA	NA	NA	NA	0.37372	1.11543	-0.0967822	0.844094	-0.428289	0.333052
chr3_129116050_129116207	81.3711	0	NA	NA	NA	NA	0.842449	0.707082	-0.385788	0.45992	0.360924	0.333238
chr2_149639294_149639426	432.013	0.00070922	NA	NA	NA	NA	0.985785	0.836439	0.860931	0.116339	0.289313	0.333839
chr1_569007_569092	24.7702	0.26413	NA	NA	NA	NA	0.996582	1.31123	0.496605	0.459762	-0.508968	0.333984
hsa-miR-542-5p	182.042	NA	NA	NA	NA	NA	0	0.748873	-0.0389425	0.93888	0.285006	0.33419
hsa-miR-4683	25.9857	NA	NA	NA	NA	NA	0	1.15267	-1.60473	0.0728255	0.527639	0.33439
chr11_10531125_10531286	191.882	0.00431655	NA	NA	NA	NA	0.999728	0.84836	0.564349	0.320502	0.313772	0.334958
chrX_55206586_55206665	276.997	0.00284495	NA	NA	NA	NA	0.997771	0.842423	-0.133468	0.794177	-0.361135	0.334959
chr10_44446486_44446518	2638.15	0	NA	NA	NA	NA	0.996997	0.965894	-0.689929	0.197742	-0.495198	0.33514
chr1_182181590_182181625	19.2981	0.00217077	NA	NA	NA	NA	0.992081	1.17063	1.21417	0.0095283	0.357229	0.335706
chr1_245207308_245207337	44.6516	1	NA	NA	NA	NA	0.965433	0.560722	0.35265	0.403228	-0.272919	0.336448
chr4_78929725_78929778	25.4947	0.00960828	NA	NA	NA	NA	1	0.967771	0.575188	0.315578	-0.36547	0.336748
hsa-miR-204-3p	19.0424	NA	NA	NA	NA	NA	0	1.12394	0.428886	0.534937	-0.434276	0.336809
hsa-miR-1343	38.5277	NA	NA	NA	NA	NA	0	1.12487	-0.794063	0.261354	-0.556413	0.336829
chr19_36066749_36066796	23.5521	1	NA	NA	NA	NA	0.565702	1.02409	-0.140826	0.832169	-0.492637	0.337108
chr17_27899888_27899921	44.0059	0.978857	NA	NA	NA	NA	0.048763	0.933622	0.0932884	0.860688	-0.515515	0.337411
chrX_142520753_142520777	130.754	1	NA	NA	NA	NA	0.0026965	0.886548	0.427763	0.372953	-0.413655	0.337414
hsa-miR-4494	20.4028	NA	NA	NA	NA	NA	0	1.2309	-0.139141	0.857721	-0.455628	0.338321
hsa-miR-138-5p	335.371	NA	NA	NA	NA	NA	0	1.27763	-1.12926	0.0429588	-0.479073	0.338334
chr15_69745156_69745385	10.7749	0.997503	NA	NA	NA	NA	0.494269	1.31316	0.439226	0.35641	-0.374797	0.338909
chr5_157403844_157403881	52.1265	0	NA	NA	NA	NA	0.999847	1.03049	-0.396217	0.406505	0.534279	0.339614
chr1_202469291_202469328	2085.38	1	NA	NA	NA	NA	0.981548	0.921667	-0.670364	0.229076	-0.450086	0.339906
hsa-miR-197-5p	41.5431	NA	NA	NA	NA	NA	0	0.972909	0.237438	0.67314	-0.364244	0.33995
chr3_149458704_149458769	18.0378	0.909091	NA	NA	NA	NA	0.961605	1.25986	0.262731	0.700102	0.520994	0.340078
chr10_132588137_132588158	21.2682	1	NA	NA	NA	NA	0.0289418	1.35822	-0.0658913	0.921218	0.634869	0.340864
chr10_120819521_120819650	48.8901	0	NA	NA	NA	NA	0.00269218	0.754308	-0.0244237	0.960495	-0.351405	0.340976
chr12_75435902_75435923	16.6527	1	NA	NA	NA	NA	0.226026	1.57678	-0.00775185	0.990536	0.516943	0.341482
chrX_73041484_73041532	22.035	0	NA	NA	NA	NA	0.0030493	1.33542	0.391044	0.487024	-0.519232	0.341641
chr17_46628457_46628556	19.7796	0.00214592	NA	NA	NA	NA	0.563162	1.17249	0.716301	0.157028	0.509289	0.343023
hsa-miR-4473	24.9023	NA	NA	NA	NA	NA	0	0.981076	-0.371703	0.466542	-0.456942	0.343923
chr2_206218952_206219002	370.78	1	NA	NA	NA	NA	0.898069	0.997769	-0.201126	0.692427	-0.503661	0.34502
chr19_4724571_4724735	25254.8	0.00070922	NA	NA	NA	NA	0.00159725	0.762844	-0.768786	0.0681381	0.35792	0.345229
chr6_6906742_6906783	25.7417	1	NA	NA	NA	NA	0.923962	1.48054	-0.764963	0.330794	0.555572	0.345285
chr10_73576054_73576942	27.6197	0.00154202	NA	NA	NA	NA	0.0377868	0.716589	0.95328	0.050126	0.293185	0.345568
hsa-miR-4687-3p	12.0361	NA	NA	NA	NA	NA	0	1.21948	-0.149185	0.805926	-0.370533	0.346078
chr15_26063128_26063171	23.4765	1	NA	NA	NA	NA	0.394399	0.740136	0.980506	0.0309893	-0.320579	0.34614
chr14_101402824_101402900	32.4821	1	NA	NA	NA	NA	0.0263364	0.980028	0.719471	0.140511	0.437407	0.346352
chr4_73830999_73831028	60.6647	1	NA	NA	NA	NA	1	0.795918	-0.129937	0.829052	0.311041	0.34648
chr1_149858044_149858232	19.3683	0	NA	NA	NA	NA	0.0402728	1.36862	-0.80656	0.17777	-0.457653	0.346678
chr1_161581783_161581859	13.7781	0	NA	NA	NA	NA	0.942858	1.66255	-0.20009	0.850174	0.458988	0.346825
chrX_110140162_110140179	14.2657	0	NA	NA	NA	NA	0.995052	1.18326	0.0683981	0.904978	-0.471746	0.346825
chrX_153618790_153618813	92.0418	1	NA	NA	NA	NA	1	1.53482	0.00686672	0.993032	0.647525	0.34703
chr4_133943940_133943961	9.06949	1	NA	NA	NA	NA	0.999108	0.836887	-0.253298	0.648314	0.326943	0.347219
hsa-miR-663a	92.0869	NA	NA	NA	NA	NA	0	0.884825	1.07784	0.0351116	0.41316	0.348349
chr3_131950657_131950714	34.1883	0	NA	NA	NA	NA	1	0.829135	0.06476	0.918884	-0.371009	0.348418
chrY_26993701_26993734	14.3182	1	NA	NA	NA	NA	1	0.793181	0.366942	0.540061	-0.353207	0.349121
chr21_33749487_33749537	14.9248	0	NA	NA	NA	NA	0.015891	1.27339	0.462498	0.417633	0.419244	0.349674
hsa-miR-4417	33.3233	NA	NA	NA	NA	NA	0	1.35489	-0.10563	0.880745	0.58148	0.349728
hsa-miR-23b-3p	68802.3	NA	NA	NA	NA	NA	0	0.672691	0.217628	0.609575	-0.289124	0.350016
chr16_87417596_87417712	644.049	0.00425532	NA	NA	NA	NA	0.948561	0.610061	-0.28612	0.565108	-0.194959	0.350054
hsa-miR-195-5p	33656.1	NA	NA	NA	NA	NA	0	0.681184	0.742927	0.0473069	-0.277469	0.350117
hsa-miR-2682-5p	14.4446	NA	NA	NA	NA	NA	0	1.38415	0.215087	0.745792	-0.462554	0.350233
chr2_151304313_151304349	37.2852	0.00304646	NA	NA	NA	NA	0.993877	1.5361	0.579615	0.449366	0.552705	0.350267
hsa-miR-4454	773.392	NA	NA	NA	NA	NA	0	0.671724	-0.153459	0.705796	-0.268407	0.350992
chr7_130287668_130287694	40.642	0	NA	NA	NA	NA	0.00169543	0.586686	-0.254171	0.510441	-0.331543	0.351283
chr5_137896720_137896801	425.291	0	NA	NA	NA	NA	0.0044215	0.783314	-0.549282	0.189744	-0.378205	0.351411
chr16_57334375_57334481	681.964	0	NA	NA	NA	NA	0.924837	0.510881	-0.230423	0.567966	-0.233132	0.35173
chr9_97904726_97904776	39.8016	0	NA	NA	NA	NA	0.495279	0.533095	0.139592	0.775405	-0.261776	0.351916
chr3_180949524_180949634	279.021	1	NA	NA	NA	NA	1	0.614719	0.443348	0.286165	-0.273635	0.352447
chr6_26575845_26575897	17.104	1	NA	NA	NA	NA	0.656361	1.1856	0.145629	0.854753	0.423822	0.352589
chr9_33868642_33868672	61.1358	1	NA	NA	NA	NA	1	0.782393	-0.173469	0.766865	0.310051	0.352774
chr1_568442_568571	81.2342	0.4	NA	NA	NA	NA	0.996609	1.09015	0.337309	0.575756	-0.422588	0.352848
chr6_27636351_27636489	52.0609	1	NA	NA	NA	NA	0.392936	0.896951	-0.176979	0.814229	0.348382	0.353249
chr1_110134150_110134203	257.698	0	NA	NA	NA	NA	0.999563	0.688372	0.508025	0.278646	-0.279986	0.353328
hsa-miR-363-3p	2248.94	NA	NA	NA	NA	NA	0	1.47863	-0.224839	0.799681	-0.523029	0.354476
chr2_70476111_70476219	34723.9	0	NA	NA	NA	NA	0.998798	0.8376	-0.275192	0.587696	-0.377373	0.355128
hsa-miR-100-3p	50.53	NA	NA	NA	NA	NA	0	0.709251	0.107707	0.784475	0.320513	0.355294
chr2_133038180_133038220	98.5901	0	NA	NA	NA	NA	0.0249377	0.707482	0.0824517	0.875386	0.300323	0.355809
chr1_167684686_167684818	361.419	0	NA	NA	NA	NA	0.952172	0.73807	-0.411807	0.44422	-0.309899	0.355974
chr16_686703_686816	34750.3	0	NA	NA	NA	NA	0.99862	0.836856	-0.273335	0.589771	-0.375991	0.356388
chr11_75946547_75946655	380.211	0.988281	NA	NA	NA	NA	0.898074	0.684495	-0.361126	0.469537	-0.292418	0.356431
chr8_46952151_46952184	18.3052	0	NA	NA	NA	NA	0.993211	0.618039	-0.236984	0.642415	0.293741	0.356829
chr4_53579403_53579542	23.7488	1	NA	NA	NA	NA	0.254693	0.797396	-0.207537	0.670133	0.359334	0.35742
hsa-miR-629-5p	1088.22	NA	NA	NA	NA	2.01706	0	0.732463	0.808736	0.0303464	-0.291413	0.357619
chr1_45187193_45187312	16.6851	0.00197628	NA	NA	NA	NA	0.00212476	1.16402	0.163118	0.829378	-0.447738	0.358085
chrX_135961342_135961433	299.023	0	NA	NA	NA	NA	0.0329945	0.644801	-0.401094	0.30187	0.321206	0.358296
chr10_97872549_97872612	247.889	1	NA	NA	NA	NA	0.998517	0.667845	0.406239	0.351191	-0.282934	0.358472
chr8_136786048_136786084	22.9611	0.00220588	NA	NA	NA	NA	0.998919	0.615174	0.369846	0.452891	0.316066	0.358692
chr19_24185908_24185937	22.7477	0	NA	NA	NA	NA	0.992161	0.669817	-0.235468	0.648425	0.331449	0.359128
chr19_24185812_24185858	54.4182	0	NA	NA	NA	NA	0.983395	0.538222	-0.330939	0.419316	0.315263	0.3603
hsa-miR-361-3p	166.109	NA	NA	NA	NA	NA	0	0.545747	0.0384853	0.918274	-0.255083	0.360324
chr11_128677207_128677227	84.1107	0	NA	NA	NA	NA	0.00405104	1.32611	0.664345	0.416322	-0.480308	0.360569
hsa-miR-136-3p	67.095	NA	NA	NA	NA	NA	0	0.879146	0.559729	0.283265	0.356686	0.360771
hsa-miR-503-5p	262.34	NA	NA	NA	NA	NA	0	0.833231	-0.687521	0.260268	0.281754	0.360951
chr7_68801316_68801350	158.395	0.922897	NA	NA	NA	NA	0.984421	1.49874	0.159057	0.809417	-0.551104	0.361158
hsa-miR-4758-5p	14.4588	NA	NA	NA	NA	NA	0	1.29821	0.482605	0.382016	-0.435124	0.362056
chr2_25475330_25475378	19.7891	0.0107438	NA	NA	NA	NA	0.950672	1.84944	-0.238893	0.737353	0.692545	0.362136
chr10_82246440_82246470	22.9864	1	NA	NA	NA	NA	0.980325	0.939192	-0.301502	0.641386	0.387243	0.362204
chr15_32576352_32576463	267.914	1	NA	NA	NA	NA	1	0.639497	0.461916	0.287227	-0.267384	0.362411
chr17_22022104_22022168	11.6409	1	NA	NA	NA	NA	0.994448	1.00873	0.476462	0.440934	0.415425	0.363118
chr12_28658325_28658417	22.001	0.923077	NA	NA	NA	NA	0.953059	0.540782	-0.273191	0.531724	-0.249101	0.363334
chr17_19565376_19565403	15.1417	1	NA	NA	NA	NA	1	1.01898	-0.0468342	0.925473	0.381246	0.363551
chr17_22023422_22023459	20.4505	0.991667	NA	NA	NA	NA	0.986799	0.720419	-0.0407132	0.940977	0.3177	0.363782
chr5_50351184_50351213	9.49149	0	NA	NA	NA	NA	1	0.782712	0.358849	0.441154	-0.262614	0.363948
chr9_9442057_9442084	61.8818	1	NA	NA	NA	NA	0.999824	0.791845	0.0791511	0.846797	-0.428708	0.36411
hsa-miR-370	37.4317	NA	NA	NA	NA	NA	0	0.839423	0.465401	0.336533	0.385753	0.364755
hsa-miR-3127-5p	37.8295	NA	NA	NA	NA	NA	0	0.95096	-0.213524	0.721934	-0.356975	0.364887
chr15_96327884_96327949	41.5412	1	NA	NA	NA	NA	0.958532	0.633049	0.466348	0.296527	-0.276107	0.365189
chr12_117808112_117808168	16.8525	0.741935	NA	NA	NA	NA	1	1.3965	0.0144934	0.982515	-0.536943	0.365687
chrX_76851709_76851762	37.0227	0.000712251	NA	NA	NA	NA	0.999538	0.926034	-0.187197	0.781306	-0.312538	0.366647
hsa-miR-3945	16.2441	NA	NA	NA	NA	NA	0	1.02722	0.0736001	0.893595	-0.367503	0.366842
hsa-miR-153	274.428	NA	NA	NA	NA	NA	0	1.51821	-1.47709	0.141154	-0.530297	0.366891
chr6_134578236_134578283	32.8265	1	NA	NA	NA	NA	0.430243	1.03338	0.170141	0.752114	0.495392	0.367094
chr15_25342809_25342912	15.8287	1	NA	NA	NA	NA	0.737227	0.922649	-0.852127	0.216035	-0.343662	0.367237
chr5_112318251_112318270	18.8617	1	NA	NA	NA	NA	0.627393	0.964988	0.177078	0.764656	0.379736	0.367503
chr16_85496395_85496432	58.5844	0.00227101	NA	NA	NA	NA	0.978558	1.65799	0.0302805	0.962439	0.595322	0.367554
chr17_73031182_73031305	39642	0.995739	NA	NA	NA	NA	0.00284295	1.24159	0.546856	0.463122	0.292048	0.36761
chr15_77488688_77488710	251.437	0	NA	NA	NA	NA	0.0854103	0.951323	0.195786	0.745773	-0.364756	0.368159
chr17_80544035_80544444	20.0742	0.940141	NA	NA	NA	NA	0.855046	1.60237	-1.33187	0.0834605	-0.553494	0.368198
hsa-miR-381-3p	383.082	NA	NA	NA	NA	NA	0	0.981214	0.328381	0.506148	0.360701	0.368228
chr4_129002835_129002932	44.6088	0.00070922	NA	NA	NA	NA	0.993309	0.761432	-0.294374	0.590529	-0.342536	0.368904
chr2_129087841_129087878	79.3805	0	NA	NA	NA	NA	0.731778	0.837175	0.255905	0.645214	-0.395872	0.369233
chr14_21077482_21077590	357.258	0	NA	NA	NA	NA	0.966398	0.721816	-0.364614	0.484821	-0.299191	0.369419
chr11_122928762_122928871	499.284	0	NA	NA	NA	NA	0.13513	0.650308	-0.747961	0.086825	-0.289892	0.369667
chr14_21093517_21093624	507.959	1	NA	NA	NA	NA	0.0613456	0.967114	-0.616596	0.24371	0.421023	0.369679
chr6_27300763_27300839	33390.9	0	NA	NA	NA	NA	0.999997	0.98114	-0.191497	0.740487	-0.357917	0.370071
hsa-miR-539-5p	18.3292	NA	NA	NA	NA	NA	0	1.19278	0.980039	0.0840875	0.446322	0.370578
chr6_26313298_26313452	33353.6	0	NA	NA	NA	NA	0.998486	0.975221	-0.194067	0.736468	-0.356038	0.370888
chr3_52722899_52722989	33.614	1	NA	NA	NA	NA	0.0167612	0.785385	-1.41873	0.0153334	-0.342257	0.370935
hsa-miR-483-3p	51.071	NA	NA	NA	NA	NA	0	1.17577	0.834037	0.0857178	-0.419304	0.371395
hsa-miR-4732-5p	16.736	NA	NA	NA	NA	NA	0	1.06062	0.38967	0.428532	0.46812	0.371782
chr1_153643714_153643908	33453.6	1	NA	NA	NA	NA	0.998423	0.979888	-0.195712	0.735127	-0.355841	0.371901
chr6_27870250_27870351	33566.8	0.000720981	NA	NA	NA	NA	0.990498	0.97796	-0.200278	0.728589	-0.355334	0.372139
chr4_89605994_89606093	266.092	0	NA	NA	NA	NA	0.99804	0.614458	0.393428	0.352243	-0.258831	0.372386
chr9_116971917_116971935	42.0767	1	NA	NA	NA	NA	0.000107285	1.30799	0.964651	0.255716	0.480863	0.37247
chr6_27560584_27560677	33278.5	0	NA	NA	NA	NA	0.99999	0.983076	-0.191677	0.740234	-0.357052	0.372473
hsa-miR-200a-3p	5193.4	NA	NA	NA	NA	NA	0	0.935706	0.604357	0.197723	-0.398116	0.372642
chr4_136917131_136917248	10.138	0	NA	NA	NA	NA	0.965385	0.569085	-0.210781	0.654488	0.256933	0.373902
chr9_77517989_77518062	123.439	0	NA	NA	NA	NA	0.953303	0.683613	0.243748	0.611337	-0.265422	0.373944
chr6_26286710_26286863	33313.3	1	NA	NA	NA	NA	0.999889	0.982079	-0.186028	0.74774	-0.355158	0.374234
chr6_106897299_106897338	10.6107	1	NA	NA	NA	NA	0.959568	0.695342	-0.763286	0.124426	-0.269354	0.374324
hsa-miR-1228-5p	70.1106	NA	NA	NA	NA	NA	0	0.892176	0.246913	0.616759	-0.314937	0.374359
chr17_80452548_80452674	33303.2	0	NA	NA	NA	NA	0.999974	0.980563	-0.193763	0.737409	-0.354399	0.374713
chr6_27745660_27745725	33363.8	1	NA	NA	NA	NA	0.999942	0.980812	-0.19349	0.737854	-0.35413	0.374931
hsa-miR-4463	20.3045	NA	NA	NA	NA	NA	0	1.18348	0.546566	0.402767	-0.408244	0.375155
hsa-miR-4284	36.846	NA	NA	NA	NA	NA	0	0.945725	0.769725	0.166143	0.404687	0.375434
chr6_26330503_26330627	33428.5	0	NA	NA	NA	NA	0.998486	0.976575	-0.193882	0.737445	-0.352555	0.375534
chr16_3230546_3230633	215.37	0	NA	NA	NA	NA	0.257196	0.917104	-0.323869	0.605032	-0.36485	0.375977
chr1_36884099_36884180	11.1743	0	NA	NA	NA	NA	0.871923	0.985153	0.192557	0.757696	0.330879	0.37616
chr11_122320017_122320050	85.507	1	NA	NA	NA	NA	1	0.768588	0.0979548	0.865397	0.284705	0.37665
chr6_126301028_126301081	22.7372	0	NA	NA	NA	NA	0.995982	0.43447	-0.197373	0.609472	-0.245967	0.376663
chr14_90341388_90341477	256.205	0	NA	NA	NA	NA	0.791713	0.62555	0.0122842	0.979507	0.267948	0.376696
chr16_22206988_22207141	3707.95	0.00070922	NA	NA	NA	NA	0.29333	0.624719	0.21384	0.552205	-0.238182	0.376703
chrY_20487433_20487482	30.5446	1	NA	NA	NA	NA	1	0.664531	0.00527914	0.991726	0.335552	0.376742
chr6_28791133_28791167	92.6332	0	NA	NA	NA	NA	0.999797	0.678391	-1.07677	0.0675443	0.287121	0.377097
chr5_154291670_154291688	15.3812	1	NA	NA	NA	NA	0.990266	1.20072	-0.127265	0.836477	0.51935	0.377838
chr13_77460370_77460456	18.7164	0	NA	NA	NA	NA	0.789619	1.22491	1.01983	0.0679114	0.432509	0.378148
hsa-miR-2110	188.383	NA	NA	NA	NA	NA	0	0.603137	0.330295	0.483792	-0.250705	0.378384
chr12_98897259_98897372	1220.97	0.98036	NA	NA	NA	NA	0.332906	0.558663	0.238144	0.60966	-0.244619	0.378477
chr5_149787627_149787650	65.9738	0	NA	NA	NA	NA	0.998666	0.660348	-0.188695	0.700538	0.300857	0.378725
chrX_110862295_110862339	17.2482	0.927835	NA	NA	NA	NA	0.998378	1.63625	-0.583966	0.427714	0.496126	0.378761
chr2_133037534_133037562	168.269	0	NA	NA	NA	NA	3.02e-05	0.6826	-0.00216406	0.995998	-0.332288	0.378813
chr20_17486199_17486223	83.7865	1	NA	NA	NA	NA	0	0.99359	-0.28078	0.593629	0.404304	0.378963
chr21_18827085_18827184	4450.63	0	NA	NA	NA	NA	0.999803	1.36487	-0.594178	0.465872	0.533724	0.37903
hsa-miR-143-5p	11.3909	NA	NA	NA	NA	NA	0	0.841181	0.946191	0.0604226	0.304795	0.379071
hsa-miR-1306-3p	27.6671	NA	NA	NA	NA	NA	0	0.787241	0.212472	0.669236	0.335696	0.379096
hsa-let-7b-3p	599.592	NA	NA	NA	NA	NA	0	0.862133	0.713987	0.158632	-0.343878	0.379539
chr3_155163376_155163408	120.571	0	NA	NA	NA	NA	0.987514	1.21028	-0.0658904	0.920916	-0.517814	0.379751
chr17_22026453_22026522	44.969	0.00301432	NA	NA	NA	NA	0.936969	0.6825	0.273617	0.586927	-0.261131	0.379918
chr2_133012515_133012623	250.044	0	NA	NA	NA	NA	0.63564	0.684501	0.0960395	0.843052	0.291346	0.379954
chrY_14092819_14092836	21.3304	1	NA	NA	NA	NA	0	1.43155	-0.701532	0.414347	-0.528076	0.380035
hsa-miR-3679-5p	33.6255	NA	NA	NA	NA	NA	0	0.644963	0.385115	0.413712	-0.281476	0.380047
chr17_48278771_48279003	26.0151	0.000987167	NA	NA	NA	NA	0.0156869	1.51454	1.46533	0.019397	0.568411	0.380094
chr16_3239624_3239743	343.937	1	NA	NA	NA	NA	0.998837	0.775421	-0.400498	0.473199	-0.303887	0.38045
chr2_101396144_101396166	64.8358	1	NA	NA	NA	NA	0.553994	1.2408	0.58751	0.425726	0.508812	0.380561
chr1_246583783_246583803	156.453	1	NA	NA	NA	NA	0	1.46756	-0.220921	0.762471	-0.476378	0.38136
chr15_25326433_25326526	19.9201	1	NA	NA	NA	NA	0.806548	0.730077	-0.998209	0.127416	-0.269901	0.381428
chr1_161427888_161427986	4437.41	1	NA	NA	NA	NA	1	1.3612	-0.592664	0.466843	0.530829	0.381473
chr6_47462975_47462996	22.2298	0	NA	NA	NA	NA	0.999418	1.01653	0.0294045	0.963036	0.494206	0.38198
chrX_88735859_88735916	46.2083	1	NA	NA	NA	NA	0.999643	0.656573	0.0365294	0.945329	0.278622	0.382211
chr18_69551757_69551776	23.2066	0	NA	NA	NA	NA	0.988252	1.5269	-0.764172	0.563143	0.406587	0.38237
chr19_3982498_3982571	175.529	0	chr19_3982505_3982523	AGAAAGCCTGCGTCTGAGG	1	0.450883	0.00170686	0.701884	-0.949887	0.0305013	-0.253223	0.382472
hsa-miR-517a-3p	109.615	NA	NA	NA	NA	NA	0	1.21719	1.14288	0.0465742	0.564345	0.382504
chr20_2635711_2635854	60.4783	0.9974	NA	NA	NA	NA	0.0639377	0.744761	-0.343138	0.558984	0.290895	0.382993
chr20_55934685_55934712	13.2193	0	NA	NA	NA	NA	0.998131	0.869879	0.143289	0.806996	0.342473	0.38311
chr21_10492880_10493043	1206.18	0.0782537	NA	NA	NA	NA	0.999456	0.801288	0.930233	0.0495566	-0.296845	0.383204
chr16_70563413_70563489	130.805	1	NA	NA	NA	NA	0.00862636	0.756915	-0.388806	0.343853	0.349096	0.383338
chr1_161420457_161420554	4453.64	1	NA	NA	NA	NA	1	1.35644	-0.59598	0.461835	0.526502	0.383895
chrX_153570028_153570051	93.849	0	NA	NA	NA	NA	1	1.55145	0.0669402	0.932744	0.602378	0.384095
hsa-miR-548q	34.0641	NA	NA	NA	NA	NA	0	0.563827	-0.0902172	0.829367	-0.288227	0.384112
chr4_84431535_84431557	14.3572	1	NA	NA	NA	NA	1	1.06062	0.414452	0.520758	-0.308517	0.384292
chr18_9296920_9296961	60.6019	0	NA	NA	NA	NA	0.999337	0.645332	-0.137844	0.730421	0.357885	0.38442
hsa-miR-589-3p	44.8185	NA	NA	NA	NA	NA	0	1.01007	0.754371	0.239685	0.42218	0.38533
hsa-miR-3676-3p	449.468	NA	NA	NA	NA	NA	0	0.746443	0.337559	0.430029	-0.220039	0.38603
chr7_142373971_142374058	137.393	1	NA	NA	NA	NA	0.998129	0.891075	1.11255	0.0431684	0.325097	0.386402
hsa-miR-196a-5p	131778	NA	NA	NA	NA	NA	0	2.06761	-0.391034	0.664294	-0.802084	0.386709
chr3_96337087_96337349	764.743	0	NA	NA	NA	NA	0.997382	0.922065	0.156802	0.764245	-0.341929	0.386797
hsa-miR-151a-3p	4568.56	NA	NA	NA	NA	NA	0	0.537159	0.120669	0.744352	-0.23008	0.386911
chr4_7584191_7584226	93.5336	1	NA	NA	NA	NA	0.999531	1.09999	-0.817902	0.16336	0.475735	0.386945
chr17_48261863_48262614	26.2165	0.00276243	NA	NA	NA	NA	0.0505728	1.536	1.37153	0.0520976	0.558384	0.387122
hsa-miR-139-5p	4295.37	NA	NA	NA	NA	NA	0	0.999452	0.686801	0.104875	0.415299	0.388664
chr16_33963818_33964063	2693.63	0.996988	NA	NA	NA	NA	0.321278	0.60688	0.719405	0.16392	-0.253188	0.389271
chr1_161435248_161435346	4434.77	1	NA	NA	NA	NA	1	1.36161	-0.585979	0.468086	0.524328	0.389356
hsa-miR-485-5p	114.432	NA	NA	NA	NA	NA	0	1.00243	0.27827	0.563967	0.437523	0.389596
hsa-miR-548d-5p	13.116	NA	NA	NA	NA	NA	0	1.03756	-0.323673	0.530577	-0.361958	0.389651
chr1_161413084_161413181	4440.34	1	NA	NA	NA	NA	1	1.35858	-0.595263	0.461844	0.521802	0.389703
chr2_159738167_159738191	15.3013	0	NA	NA	NA	NA	1	1.4036	0.373931	0.667169	0.423859	0.389751
chr2_216232591_216232756	12.6408	0.00115875	NA	NA	NA	NA	0.0154509	1.47837	0.706665	0.355193	-0.468693	0.390258
chr2_11724897_11724936	60.2159	1	NA	NA	NA	NA	1	0.815	0.0751424	0.848312	-0.416346	0.390382
chr2_133036257_133036314	73.5437	0	NA	NA	NA	NA	0.948485	0.752634	-0.215796	0.584998	0.272142	0.390474
chr21_15473040_15473084	30.5571	0.0154712	NA	NA	NA	NA	0.0922719	1.55507	0.206394	0.75945	0.526385	0.390744
chr5_134260124_134260162	15.7846	0.670418	NA	NA	NA	NA	1	1.21112	0.257182	0.651042	-0.454054	0.390993
hsa-miR-4685-5p	16.8557	NA	NA	NA	NA	NA	0	1.17736	-0.11006	0.880269	-0.359528	0.391098
hsa-miR-1973	241.145	NA	NA	NA	NA	NA	0	1.22916	0.792752	0.198718	0.452547	0.391769
chr1_28905262_28905332	43.806	0	NA	NA	NA	NA	0.016221	0.660141	-0.849691	0.0572093	0.295132	0.391769
chr17_48267875_48267960	29.4179	0	NA	NA	NA	NA	0.00965058	1.95978	1.98296	0.0265474	0.853025	0.392109
chr1_42406511_42406581	141.434	0.101695	NA	NA	NA	NA	0.997635	1.58154	0.144641	0.830109	-0.531473	0.392759
chr3_181540704_181540779	34.7556	0	NA	NA	NA	NA	0.926197	0.500723	-0.413247	0.292659	-0.242618	0.392779
chr6_133594070_133594138	104.043	1	NA	NA	NA	NA	0.0531692	0.593308	0.0170744	0.969946	0.267615	0.393066
chr14_101396256_101396325	13.6849	0.99881	NA	NA	NA	NA	0.0523083	1.06659	0.912657	0.0744844	0.405607	0.393087
chr5_33277965_33278013	15.8731	0	NA	NA	NA	NA	1	0.574482	-0.771745	0.0883618	-0.244795	0.393224
chr19_24184377_24184430	37.6536	0.00142857	NA	NA	NA	NA	0.963881	0.653346	-0.0579073	0.913859	0.288502	0.393621
chr3_4283717_4283748	19.1285	1	NA	NA	NA	NA	0.973153	0.600695	-0.373673	0.495815	-0.266161	0.393777
hsa-miR-520f	32.4403	NA	NA	NA	NA	NA	0	1.28114	0.804321	0.187584	0.500192	0.394022
chr17_48463572_48463625	30.0771	0	NA	NA	NA	NA	0.0298969	1.02084	0.201428	0.733109	-0.369883	0.394498
hsa-miR-4449	47.1561	NA	NA	NA	NA	NA	0	0.664411	-0.351142	0.470772	0.313501	0.395703
chr14_32954016_32954067	986.557	0.981928	NA	NA	NA	NA	1	0.813635	0.98168	0.0357203	-0.289756	0.395838
chr8_32114010_32114105	12.9735	1	NA	NA	NA	NA	0.978647	0.598377	-0.713333	0.150766	-0.232968	0.395897
chrY_10036230_10036309	157.316	1	NA	NA	NA	NA	0.990359	0.584109	0.296526	0.57402	0.186912	0.396163
chr16_3232609_3232729	347.208	0	NA	NA	NA	NA	0.998962	0.765957	-0.397485	0.471799	-0.293024	0.396853
chr7_4672213_4672233	20.0132	0	NA	NA	NA	NA	0.00293255	0.956244	0.324076	0.593212	0.344651	0.397084
chr19_58874870_58874940	11.2958	1	NA	NA	NA	NA	0.981338	0.602888	-1.13955	0.0165175	-0.248145	0.39739
hsa-miR-3151	15.3267	NA	NA	NA	NA	NA	0	1.36353	-0.0518963	0.950852	-0.353565	0.397779
hsa-miR-4999-5p	13.8301	NA	NA	NA	NA	NA	0	0.844603	0.0124064	0.980752	-0.346256	0.397988
chr12_19766750_19766794	94.1147	0.993789	NA	NA	NA	NA	1	0.68118	-1.00119	0.0937227	0.27769	0.398022
chr2_114034664_114034682	46.564	0.998507	NA	NA	NA	NA	0.994581	1.5644	0.969726	0.128694	0.550772	0.398267
chr13_36705505_36705534	30.634	0.994819	NA	NA	NA	NA	0.986268	1.13025	-0.199076	0.784515	0.43474	0.398539
chr3_72783923_72783951	32.7625	0	NA	NA	NA	NA	0.0503186	1.14415	-0.40052	0.398483	-0.542919	0.399419
hsa-miR-342-5p	1304.77	NA	NA	NA	NA	NA	0	0.951192	-0.0482164	0.925656	-0.354103	0.400432
chrY_10035601_10035685	96.5452	1	NA	NA	NA	NA	0.891413	0.619668	-0.83717	0.0847212	0.240381	0.400456
hsa-miR-29b-3p	17652.7	NA	NA	NA	NA	NA	0	0.736496	-0.232867	0.602747	-0.318134	0.400624
chr2_85132778_85132858	13.631	1	NA	NA	NA	NA	0.00255032	1.04362	-0.64705	0.263838	-0.307543	0.401165
chr4_19059102_19059139	329.762	1	NA	NA	NA	NA	1	0.804325	-0.403857	0.473407	-0.300049	0.401895
hsa-miR-320a	9252.76	NA	NA	NA	NA	NA	0	0.544428	0.238962	0.517627	0.210483	0.402671
chr19_45844833_45844855	31.176	0.987073	NA	NA	NA	NA	0.134339	1.08469	0.377638	0.502349	-0.44283	0.402798
chr5_79947253_79947422	193.145	0.00573066	NA	NA	NA	NA	1	0.855178	0.596444	0.288419	0.276472	0.402798
chr17_48263997_48264280	49.2306	0.000814996	NA	NA	NA	NA	0.0275086	1.30958	1.1823	0.0493048	0.525889	0.402831
chr1_148604745_148605072	52.8623	0.000710732	NA	NA	NA	NA	0.977967	0.435173	0.188963	0.590283	0.228996	0.40291
chr14_82126929_82126964	117.839	0	NA	NA	NA	NA	0.988445	0.973473	0.0652118	0.890036	-0.427546	0.40303
chr6_27791865_27792255	11.8494	0.993266	NA	NA	NA	NA	0.996713	1.23838	-0.32398	0.610923	0.317813	0.403833
chr7_121282615_121282639	13.6193	0	NA	NA	NA	NA	0.651084	1.00525	-0.149206	0.800273	0.375442	0.40397
chrY_10037755_10037891	801.816	0.99159	NA	NA	NA	NA	0.457238	0.63748	0.257372	0.487234	0.232017	0.404506
chr13_38136952_38137342	18.3163	0	NA	NA	NA	NA	0.0169936	1.15533	0.699537	0.24707	-0.423444	0.404776
chr16_66335737_66335802	16.8716	1	NA	NA	NA	NA	0.999469	0.586588	-0.499833	0.287154	-0.232114	0.404788
chr17_27161738_27161768	13.0147	1	NA	NA	NA	NA	0.138821	1.16508	0.414122	0.431806	-0.342596	0.404871
chr11_10530698_10531007	1711.35	0.00430107	NA	NA	NA	NA	0.998808	0.556367	0.157353	0.719197	-0.218066	0.40578
chr11_10830338_10830500	9.79673	0.0333778	NA	NA	NA	NA	0.0128791	1.06759	-0.764566	0.148751	0.304578	0.405909
chr7_149361897_149361975	79.5435	1	NA	NA	NA	NA	0.999766	0.824096	0.217814	0.568156	-0.318945	0.406101
chr9_33657570_33657635	121.62	1	NA	NA	NA	NA	0.995835	0.905939	1.08442	0.0509051	0.320875	0.406409
chr2_216270964_216271236	14.7975	0	NA	NA	NA	NA	0.0421913	1.42283	0.72223	0.310952	-0.453932	0.406781
chrY_3005094_3005138	45.3056	1	NA	NA	NA	NA	1	0.560731	-0.129655	0.796604	0.245056	0.406884
chr8_82742805_82742836	29.1786	1	NA	NA	NA	NA	0.999316	1.54165	-1.43995	0.0821172	0.47328	0.407543
chr2_122288455_122288796	138.36	0.990764	NA	NA	NA	NA	0.610668	0.63212	0.13492	0.784845	0.239265	0.407762
chr11_10529572_10529606	94.7445	0	NA	NA	NA	NA	0.989942	0.735291	0.510454	0.288565	0.332865	0.407948
chr14_21081482_21081655	363.814	0	NA	NA	NA	NA	0.945704	0.727229	-0.347535	0.517834	-0.27051	0.408162
hsa-miR-320e	19.2942	NA	NA	NA	NA	NA	0	1.0634	0.531116	0.326778	0.38562	0.408386
chrM_0_410	705.94	0.186197	NA	NA	NA	NA	0.0429926	0.990064	-0.331961	0.513937	-0.390836	0.408996
chr6_27263201_27263291	681.125	1	NA	NA	NA	NA	0.99938	0.63751	0.025513	0.957432	-0.238262	0.409002
hsa-miR-4436b-3p	20.9092	NA	NA	NA	NA	NA	0	1.26455	0.233381	0.739307	-0.367854	0.409468
chr15_66161379_66161478	852.901	0	NA	NA	NA	NA	0.92819	0.544861	-0.000677777	0.998838	-0.208148	0.409561
chr5_134260777_134260843	19.7085	0.729614	NA	NA	NA	NA	0.997373	1.63545	0.130949	0.826919	-0.500478	0.409641
chrY_10035828_10035939	136.437	1	NA	NA	NA	NA	0.486841	0.717356	0.0412839	0.932365	0.290184	0.40965
chr6_27144961_27145076	1297.68	0.00152091	NA	NA	NA	NA	0.269342	0.885097	-0.552367	0.310458	-0.317947	0.410176
chr12_49050426_49050566	28.4053	0	NA	NA	NA	NA	0.0185071	0.798066	-0.115878	0.817498	0.322616	0.410624
chr11_59324964_59325050	103.619	0	NA	NA	NA	NA	0.991027	0.663817	-1.05747	0.0701516	0.256118	0.410996
chr2_218973406_218973428	22.713	0.995292	NA	NA	NA	NA	0.0886831	1.04281	0.320123	0.508727	0.35114	0.411624
chr6_35368209_35368244	10.706	0	NA	NA	NA	NA	0.969926	1.12537	0.174322	0.748247	0.384325	0.411742
chr16_58762548_58762571	107.105	0	NA	NA	NA	NA	0.875023	0.645769	0.251956	0.536015	-0.273929	0.412091
hsa-miR-520e	26.8561	NA	NA	NA	NA	NA	0	0.765788	0.259107	0.623726	-0.327493	0.412622
chr16_33964258_33964328	68.0198	1	NA	NA	NA	NA	0.9841	0.587963	-0.222878	0.629659	0.269555	0.41283
chr8_56815278_56815330	13.3955	0	NA	NA	NA	NA	0.999327	0.916105	-0.120488	0.828139	0.274549	0.413838
chr1_242466329_242466369	367.192	0	NA	NA	NA	NA	0.992488	0.497108	-0.390176	0.37692	-0.193186	0.413872
chr11_62623025_62623104	128.705	0	NA	NA	NA	NA	0.00826717	1.04347	-0.813794	0.0933454	-0.385365	0.414034
chr6_26555492_26555578	348.498	1	NA	NA	NA	NA	0.986203	0.771083	-0.411939	0.457962	-0.285197	0.414568
chrX_16893324_16893390	17.0959	0	NA	NA	NA	NA	0.999078	0.664448	-0.353642	0.443153	-0.247428	0.4147
hsa-miR-5694	249.442	NA	NA	NA	NA	NA	0	1.18616	0.774335	0.230574	0.444055	0.415094
hsa-miR-654-5p	31.0875	NA	NA	NA	NA	NA	0	0.844123	0.383317	0.406095	0.325655	0.415306
chr17_79476995_79477896	60.3335	0	NA	NA	NA	NA	0.2325	0.674755	0.0256565	0.957289	0.233687	0.415894
chr4_133268394_133268416	27.9637	1	NA	NA	NA	NA	0.983322	1.25339	1.02551	0.134336	0.281435	0.415942
chr19_3976053_3976743	22.9264	0	NA	NA	NA	NA	0.0265857	0.753314	0.953464	0.0288215	-0.309035	0.415971
chr17_36888051_36888077	41.2301	0	NA	NA	NA	NA	0.539561	0.935688	-0.587221	0.259168	0.45831	0.416253
chr7_79764618_79764637	31.6983	1	NA	NA	NA	NA	0.28226	1.54981	0.6639	0.275061	0.563543	0.41633
chrX_55209933_55209992	26.703	0.00215983	NA	NA	NA	NA	1	0.905503	0.229511	0.68641	-0.333131	0.41653
hsa-miR-3656	522.458	NA	NA	NA	NA	NA	0	1.29242	-0.279365	0.630478	0.461289	0.417833
chr21_36842561_36842587	15.3468	1	NA	NA	NA	NA	0	1.15657	1.11343	0.0834085	-0.37486	0.418011
chr5_134263840_134263884	12.0746	0.378549	NA	NA	NA	NA	1	1.36199	0.511067	0.485449	-0.417662	0.419034
chr15_25325288_25325388	20.0022	1	NA	NA	NA	NA	0.691501	0.754207	-0.984458	0.166502	-0.248344	0.419042
hsa-miR-132-5p	120.661	NA	NA	NA	NA	NA	0	0.600529	0.445451	0.211334	0.302685	0.419131
chrY_10036549_10036605	46.4262	1	NA	NA	NA	NA	0.809996	0.597859	0.0789301	0.874694	-0.254445	0.419483
chr12_84601690_84601733	12.7903	0	NA	NA	NA	NA	0.0977838	0.921391	0.209039	0.781163	0.290993	0.420475
chr8_56821985_56822037	71.0468	0	NA	NA	NA	NA	0.984082	0.61965	-0.00406483	0.992571	0.275981	0.421151
chr7_44113048_44113074	19.3489	0.996689	NA	NA	NA	NA	0.974507	0.956665	0.0189462	0.96747	0.342608	0.421221
hsa-miR-320c	81.6274	NA	NA	NA	NA	NA	0	0.67032	-0.197484	0.677608	0.231509	0.42172
chr11_62294744_62295565	11.0182	0.000771605	NA	NA	NA	NA	0.498919	0.956556	1.0504	0.0200205	0.302507	0.422305
hsa-miR-487a	42.8838	NA	NA	NA	NA	NA	0	0.729681	0.831783	0.093378	-0.280935	0.423575
chr16_3241983_3242074	350.965	1	NA	NA	NA	NA	0.985139	0.76218	-0.357476	0.519479	-0.272716	0.423763
chr20_2443587_2443683	143.452	0	NA	NA	NA	NA	0.0607701	0.798681	-0.743688	0.0746087	-0.336487	0.425077
chr3_17741399_17741464	77.283	0	NA	NA	NA	NA	0.983046	0.814853	0.226983	0.524006	-0.3041	0.425649
chr16_33963601_33963765	781.609	1	NA	NA	NA	NA	0.190297	0.521713	0.261383	0.43831	0.214623	0.425779
hsa-miR-345-3p	10.6157	NA	NA	NA	NA	NA	0	0.873031	0.541923	0.293836	-0.295248	0.426071
chrX_102064501_102064548	19.5636	1	NA	NA	NA	NA	0.999111	0.962001	-0.376581	0.524261	-0.339766	0.426424
hsa-miR-27b-5p	246.089	NA	NA	NA	NA	NA	0	0.71942	0.133479	0.79488	-0.239689	0.426832
chr5_123096965_123097022	26.394	0.985294	NA	NA	NA	NA	1	1.00606	0.0178391	0.975204	-0.349297	0.426956
chr17_22023956_22024002	150.796	0.5594	NA	NA	NA	NA	0.991856	0.79528	0.691656	0.113476	0.215399	0.426969
hsa-miR-642a-3p	44.6161	NA	NA	NA	NA	NA	0	1.05201	-0.0313827	0.963859	0.385743	0.428314
chr7_149281814_149281870	28.5769	1	NA	NA	NA	NA	0.987967	1.0975	0.134488	0.845985	-0.383057	0.42834
hsa-miR-7-5p	2371.33	NA	NA	NA	NA	NA	0	1.4806	-0.20555	0.803381	-0.470506	0.428783
chr6_28757532_28757623	186.131	0	NA	NA	NA	NA	0.999593	0.927829	-0.845349	0.243346	-0.262211	0.4289
chr17_19504625_19504670	48.4768	1	NA	NA	NA	NA	1	0.805988	0.19852	0.756243	0.27052	0.429031
chr3_96336407_96336485	11.9861	0.0015163	NA	NA	NA	NA	1	0.821241	-0.170657	0.781353	0.261885	0.429302
chr2_189867023_189867078	45.4528	1	NA	NA	NA	NA	0.000704627	2.44845	-0.311328	0.681969	0.740256	0.429586
chr2_133037226_133037354	74.39	0	NA	NA	NA	NA	0.984214	0.584322	-0.0474514	0.92516	0.247835	0.429605
chr10_112539891_112539912	15.7298	0	NA	NA	NA	NA	0.867525	1.3966	0.639849	0.486534	-0.332518	0.430649
chr2_135894195_135894328	34.8638	0.99373	NA	NA	NA	NA	0.996616	0.730903	-0.500479	0.363854	0.251973	0.43144
chr1_156453924_156453977	10.6429	0	NA	NA	NA	NA	1	1.23105	-0.0647497	0.904819	-0.338229	0.43194
hsa-miR-1229-5p	47.9753	NA	NA	NA	NA	NA	0	0.912129	-0.0773656	0.893828	-0.281792	0.43195
chrM_14581_16571	7185.82	0.505902	NA	NA	NA	NA	0.32709	0.786906	0.463427	0.323207	-0.287552	0.432531
chr4_110913516_110913590	78.3281	1	NA	NA	NA	NA	0.997228	0.522293	0.175484	0.646895	-0.21788	0.433008
chr2_232479596_232479617	16.3909	0.998737	NA	NA	NA	NA	0.746902	1.00503	0.142353	0.839036	-0.308486	0.433104
chr16_2917470_2917491	17.4307	0	NA	NA	NA	NA	0.958898	1.01443	0.718171	0.146446	-0.342394	0.433127
chr4_76807186_76807250	20.6175	1	NA	NA	NA	NA	0.659734	0.646943	-0.437462	0.383276	0.260276	0.433381
chr1_147860601_147860836	59.1775	0	NA	NA	NA	NA	1	0.389245	0.126893	0.706818	0.201768	0.43386
hsa-miR-3187-5p	58.6766	NA	NA	NA	NA	NA	0	0.863617	0.22919	0.695551	-0.297383	0.434625
hsa-miR-125b-2-3p	667.513	NA	NA	NA	NA	NA	0	1.08581	0.36295	0.441804	-0.358607	0.43511
chr1_155723701_155723735	37.0842	0	NA	NA	NA	NA	0.00438063	2.05411	-2.42533	0.00855616	0.565795	0.435745
chrX_125606688_125606753	11.5366	0.0683919	NA	NA	NA	NA	0.992866	1.49057	0.498929	0.483282	-0.401233	0.435822
chr8_56755032_56755072	42.3466	0	NA	NA	NA	NA	0.65575	0.676809	-0.20803	0.71209	0.2642	0.4361
chr11_62622078_62622170	299.81	0	NA	NA	NA	NA	0.0391563	1.14522	-0.292899	0.614393	0.364707	0.438116
chr19_18392290_18392434	11.393	0.00419727	NA	NA	NA	NA	0.0400991	0.867294	0.0645165	0.901925	-0.254513	0.438433
chr13_103472345_103472374	86.9805	1	NA	NA	NA	NA	0.99943	0.561345	0.415043	0.28201	-0.215209	0.438992
chr14_21125606_21125722	27.9831	0	NA	NA	NA	NA	0.986848	0.741077	-1.08498	0.0482508	0.298606	0.439067
chr6_18836397_18836478	798.481	1	NA	NA	NA	NA	0.999967	0.552544	0.0584118	0.897178	-0.198906	0.439991
chr16_33963212_33963426	2796.65	0.939531	NA	NA	NA	NA	0.340105	0.49483	-0.262443	0.517763	0.209163	0.440191
chr1_145399191_145399325	30354.2	0	NA	NA	NA	NA	0.99977	0.801963	-0.395114	0.461169	-0.282342	0.440203
chr11_122322285_122322316	85.765	1	NA	NA	NA	NA	1	0.819078	0.047335	0.936779	0.255256	0.440251
chr8_48388355_48388430	30.8024	0	NA	NA	NA	NA	0.774375	0.663409	-0.198515	0.626855	-0.241864	0.440326
chr5_79946875_79947159	839.983	0	NA	NA	NA	NA	0.999774	0.853784	0.352218	0.483781	-0.287818	0.440912
hsa-miR-130a-3p	20532.4	NA	NA	NA	NA	NA	0	0.660094	0.101512	0.792311	0.257062	0.441006
chr10_24626291_24626313	406.514	0.0138081	NA	NA	NA	NA	0.996358	1.49634	-0.23658	0.761709	-0.438383	0.441383
hsa-miR-21-5p	912694	NA	NA	NA	NA	NA	0	0.691225	0.131207	0.717137	-0.234894	0.441887
chr10_24497840_24497997	41.1518	0.0113798	NA	NA	NA	NA	0.498802	0.995663	0.0457618	0.935404	-0.369265	0.44189
hsa-miR-1470	19.0142	NA	NA	NA	NA	NA	0	1.26369	1.59908	0.0105393	0.42353	0.442024
chr5_93905085_93905139	21.4689	0.912913	NA	NA	NA	NA	0.999221	1.22959	1.30506	0.0358087	0.419712	0.442074
chr5_135416183_135416300	228.665	0	NA	NA	NA	NA	0.887114	1.1096	-0.190557	0.748371	-0.359293	0.442193
chr11_93454677_93454831	35.6308	1	NA	NA	NA	NA	0.950127	0.755204	-1.07565	0.0363434	-0.279929	0.442204
chr8_116631356_116632300	14.234	0	NA	NA	NA	NA	0.0181248	1.0835	1.40137	0.0311236	0.333907	0.442549
chr5_112829636_112829666	58.6288	1	NA	NA	NA	NA	1	0.783493	-0.200466	0.736114	0.25961	0.442605
chr1_161431730_161431934	30408.5	0.0167173	NA	NA	NA	NA	1	0.799384	-0.403394	0.451774	-0.279493	0.443302
chr1_249168440_249168541	30330.1	0.994429	NA	NA	NA	NA	0.999942	0.800778	-0.397599	0.45872	-0.279891	0.443383
chr1_161424372_161424523	30388.5	0	NA	NA	NA	NA	1	0.801081	-0.404911	0.450701	-0.279497	0.444042
chr15_25351667_25351751	13.7883	1	NA	NA	NA	NA	0.508393	1.02007	-1.07471	0.142791	-0.343398	0.444052
chr4_76807516_76807591	87.4811	1	NA	NA	NA	NA	0.978014	0.889528	-0.441716	0.398476	0.343372	0.444263
hsa-miR-874	688.978	NA	NA	NA	NA	NA	0	0.695436	-0.348001	0.438091	0.23755	0.444361
chr2_133012803_133012981	2811.79	0	NA	NA	NA	NA	0.342073	0.505429	-0.298336	0.440198	0.204432	0.44465
chr6_126101378_126101491	30338	0	NA	NA	NA	NA	0.999794	0.7996	-0.399656	0.456115	-0.27867	0.444655
chr6_28949967_28950080	30398.9	0.949206	NA	NA	NA	NA	0.999904	0.800762	-0.401576	0.454754	-0.278708	0.445182
hsa-miR-431-5p	101.324	NA	NA	NA	NA	NA	0	0.815391	0.482233	0.36702	0.296544	0.445183
chr1_161416993_161417135	30372.4	0	NA	NA	NA	NA	1	0.800475	-0.398515	0.458393	-0.278453	0.44521
chr1_45242162_45242275	50.7611	1	NA	NA	NA	NA	0.323319	0.660357	-0.325469	0.410245	-0.27967	0.445606
chrX_88693094_88693113	15.9942	0	NA	NA	NA	NA	1	1.02007	0.648997	0.195364	-0.341861	0.445637
chr4_178378292_178378343	15.491	0	NA	NA	NA	NA	0.999454	0.48146	-0.598797	0.156361	-0.213675	0.44567
chr6_53084119_53084191	19.7831	1	NA	NA	NA	NA	0.969863	0.646325	-0.180013	0.698029	0.272831	0.445681
chrX_83993957_83993979	14.0577	0	NA	NA	NA	NA	1	1.06072	0.330463	0.603188	-0.266984	0.445961
chr3_103879520_103879584	160.285	0	NA	NA	NA	NA	0.936549	0.523989	0.0178678	0.965439	-0.198133	0.446503
chr4_120158597_120158691	52.4817	1	NA	NA	NA	NA	0.941677	0.438856	-0.548337	0.153809	0.183787	0.446599
chr5_27111697_27111781	9.88976	1	NA	NA	NA	NA	0.972022	0.612011	-0.596665	0.192348	-0.248091	0.44716
chr1_161439175_161439307	30380.5	0	NA	NA	NA	NA	1	0.800982	-0.398677	0.457654	-0.277315	0.44749
hsa-miR-3065-5p	97.4764	NA	NA	NA	NA	NA	0	1.55147	0.432102	0.73504	0.504199	0.447891
chr19_24186147_24186182	96.374	0	NA	NA	NA	NA	0.0760854	0.714866	-0.261333	0.638916	0.271422	0.448119
chr7_128423490_128423583	349.429	0.972678	NA	NA	NA	NA	0.995251	0.766782	-0.370691	0.498279	-0.260203	0.449176
chr10_133990084_133990121	19.1166	0	NA	NA	NA	NA	0.268811	1.36869	-0.362418	0.582171	-0.415187	0.449336
chr15_96873788_96873810	317.55	1	NA	NA	NA	NA	0.299128	1.38923	0.254909	0.599886	0.609754	0.449663
chr1_31440995_31441083	1043.37	0	NA	NA	NA	NA	0.00953532	0.695464	-0.547306	0.204308	-0.272211	0.449725
hsa-miR-377-3p	21.1734	NA	NA	NA	NA	NA	0	0.985133	0.300671	0.590542	0.323471	0.449841
chr4_42258450_42258469	16.5268	1	NA	NA	NA	NA	0.124882	1.77909	1.12455	0.329657	0.401237	0.449895
chr8_7697752_7697770	27.9307	0	NA	NA	NA	NA	1	1.24838	0.629496	0.4346	-0.373582	0.450115
chr5_71146741_71146944	18701	1	NA	NA	NA	NA	0.0689876	1.18512	0.387021	0.426636	0.430669	0.451192
chr1_229673598_229673637	2434.37	0.994505	NA	NA	NA	NA	0.984161	1.06906	-0.586715	0.312422	0.381063	0.451232
hsa-miR-92a-3p	5360.23	NA	NA	NA	NA	NA	0	0.580198	-0.404318	0.193645	0.252335	0.451372
chrX_64237836_64237871	2400.68	0	NA	NA	NA	NA	0.999941	1.06827	-0.561132	0.326844	0.382684	0.451385
chr16_69225024_69225067	25.8087	1	NA	NA	NA	NA	0.759579	0.83897	0.104592	0.827094	-0.296522	0.452403
chr18_47340642_47340830	17.5682	0.998183	NA	NA	NA	NA	0.0214317	0.752328	-0.465119	0.424866	0.230494	0.452493
chr6_26055870_26056694	15.2118	0	NA	NA	NA	NA	0.0378755	0.907772	0.327605	0.51687	0.292385	0.452653
hsa-miR-126-3p	158146	NA	NA	NA	NA	NA	0	0.898577	0.269753	0.501058	-0.261583	0.45271
chr2_133012035_133012074	135.632	0	NA	NA	NA	NA	0.312604	0.592909	-0.209183	0.596719	0.234143	0.452911
chr2_136691039_136691065	9.70361	1	NA	NA	NA	NA	0.99066	0.877254	0.646358	0.229578	-0.271419	0.452986
chr8_101715178_101715270	101.862	0	NA	NA	NA	NA	0.00536132	0.808222	-0.304634	0.547852	0.302098	0.453096
chr8_101605125_101605173	199.375	1	NA	NA	NA	NA	0.99985	1.16687	-0.0456172	0.941984	-0.360661	0.454022
chr10_20036682_20036719	13.6107	0.995885	NA	NA	NA	NA	0.983805	0.907838	0.170655	0.742856	-0.317058	0.454942
chr14_32954069_32954190	115.817	0.787419	NA	NA	NA	NA	0.993291	1.04165	0.522008	0.406982	-0.308115	0.455061
chr11_85195191_85195306	1186.05	1	NA	NA	NA	NA	0.0196838	1.06627	-0.332713	0.493362	-0.390092	0.455075
chr6_26537718_26537827	1772.79	1	NA	NA	NA	NA	0.814874	1.26227	0.725214	0.357272	-0.23984	0.455083
hsa-miR-2392	843.489	NA	NA	NA	NA	NA	0	0.779546	0.130278	0.752325	-0.286289	0.455098
chr1_179869527_179869570	24.487	0.992701	NA	NA	NA	NA	0.991732	0.697885	-0.219646	0.706783	-0.249876	0.45518
chr9_33658745_33658791	49.5545	1	NA	NA	NA	NA	0.999465	0.805859	0.180148	0.772895	0.26021	0.45536
chr17_8129520_8129569	19.7142	0	NA	NA	NA	NA	0.00395063	1.3164	-0.0904467	0.881366	0.310207	0.455482
hsa-miR-203b-3p	17.8614	NA	NA	NA	NA	NA	0	1.86956	-0.170551	0.864503	-0.454943	0.456101
hsa-miR-4322	44.563	NA	NA	NA	NA	NA	0	1.01301	0.0501591	0.935798	0.381311	0.457118
hsa-miR-423-3p	13930.6	NA	NA	NA	NA	NA	0	0.681911	-0.225888	0.538077	0.249536	0.457261
chr15_25344632_25344741	16.961	1	NA	NA	NA	NA	0.665008	1.18622	-1.43282	0.0799441	-0.266967	0.458134
chr16_3200666_3200782	2082.6	1	NA	NA	NA	NA	0.952997	1.26201	0.311404	0.660692	-0.259713	0.458611
chr19_20264931_20264955	45.9511	0	NA	NA	NA	NA	0.999247	1.18873	-0.208571	0.770009	-0.309518	0.45917
hsa-miR-4793-5p	13.9533	NA	NA	NA	NA	NA	0	1.1811	-0.388083	0.552649	-0.308318	0.459279
hsa-miR-592	50.9337	NA	NA	NA	NA	NA	0	1.17582	1.15233	0.0332096	-0.376574	0.459825
chr8_32869404_32869446	24.9322	0.977612	NA	NA	NA	NA	1	0.873161	0.035054	0.948516	-0.309116	0.459872
chr6_27487287_27487409	806.457	1	NA	NA	NA	NA	0.986903	0.545642	0.0501352	0.911019	-0.190963	0.459933
chrY_25320641_25320676	14.969	0	NA	NA	NA	NA	1	0.646287	0.299742	0.602599	-0.250084	0.460376
chr7_5567914_5568375	24.4908	0.000731529	NA	NA	NA	NA	0.423872	0.55214	0.463692	0.293331	-0.20381	0.460561
chr7_156792646_156792700	55.5895	0.00377358	NA	NA	NA	NA	0.993171	1.70736	-0.0281812	0.965016	0.506018	0.461102
chr6_28909327_28909458	808.141	0	NA	NA	NA	NA	0.989238	0.554255	0.0631202	0.890152	-0.192091	0.461156
chr19_9534044_9534071	18.4815	0	NA	NA	NA	NA	0.980652	0.745556	0.489536	0.282798	0.295704	0.462085
chr16_47538723_47538758	91.0051	1	NA	NA	NA	NA	0.0103691	0.706471	-0.0448692	0.921743	0.236367	0.46214
hsa-miR-411-3p	15.3515	NA	NA	NA	NA	NA	0	0.811932	0.898599	0.0779842	0.2732	0.462485
hsa-miR-3162-3p	16.9904	NA	NA	NA	NA	NA	0	1.09829	0.260644	0.698512	-0.383211	0.462721
chr3_160665698_160665752	12.7326	1	NA	NA	NA	NA	0.990599	1.00725	1.27723	0.0341728	-0.260152	0.463198
chr15_65588382_65588522	506.445	0.990615	NA	NA	NA	NA	0.887392	0.551011	-0.347284	0.326189	0.220466	0.463376
chr2_88124672_88124869	12.8128	0.711497	NA	NA	NA	NA	0.993184	1.37197	0.613792	0.38877	-0.33197	0.464912
chr14_50320360_50320646	163.174	0	NA	NA	NA	NA	0.996392	0.62521	-0.0325297	0.934107	-0.239585	0.466825
chr10_125664633_125664669	20.0917	0	NA	NA	NA	NA	0.796614	1.36538	-0.423527	0.688488	0.348619	0.466878
chr9_112082951_112083011	47.2244	0	NA	NA	NA	NA	0.966452	1.13792	0.576428	0.272773	0.41133	0.466888
chr15_89878278_89878400	1903.66	1	NA	NA	NA	NA	0.912504	1.35918	0.336519	0.641222	-0.273909	0.467861
chr5_82360022_82360157	14.0859	0	NA	NA	NA	NA	0.0724687	0.827601	-0.744165	0.22873	0.27153	0.469027
chr1_206776500_206776542	45.6472	1	NA	NA	NA	NA	0.00108593	1.48244	0.787941	0.376842	-0.274506	0.469332
chr17_8023051_8023156	806.88	1	NA	NA	NA	NA	0.983992	0.530766	0.00416349	0.992396	-0.18028	0.470009
hsa-miR-658	14.0582	NA	NA	NA	NA	NA	0	0.918668	-0.334388	0.566775	-0.281113	0.470268
chr2_212640833_212640878	26.6705	0	NA	NA	NA	NA	1	0.874469	0.151889	0.782132	-0.294752	0.470293
chr3_37224371_37224399	36.0616	1	NA	NA	NA	NA	0.682075	1.42223	-0.643246	0.389864	0.401674	0.470369
chr11_73221730_73221868	28.3556	0.965164	NA	NA	NA	NA	0.987693	1.06623	0.80667	0.162501	-0.331084	0.471214
chr8_85880331_85880374	567.282	1	NA	NA	NA	NA	0.998854	0.632706	0.0936685	0.846335	-0.196791	0.471385
chrX_48635376_48635479	346.502	0	NA	NA	NA	NA	1	0.656702	0.268602	0.540282	-0.218877	0.471547
chr5_99384480_99384632	65.5226	0.0130933	NA	NA	NA	NA	0.930864	0.783038	0.531933	0.264494	-0.319178	0.471803
chr5_79947723_79947762	14.6098	0.0300633	NA	NA	NA	NA	1	0.948633	0.308247	0.630315	0.282902	0.472114
chr7_6692794_6692818	141.282	1	NA	NA	NA	NA	0.319077	1.58669	-1.18125	0.0822913	-0.485698	0.472293
chr6_28770596_28770652	178.966	0	NA	NA	NA	NA	0.99958	0.968229	-0.905688	0.232345	-0.247126	0.472432
hsa-miR-212-3p	69.4619	NA	NA	NA	NA	NA	0	0.653298	-0.00418974	0.99169	0.285484	0.472771
chr1_149230555_149230650	85.5547	0	NA	NA	NA	NA	0.970503	0.701423	-0.0892641	0.838653	-0.274502	0.473242
chr5_79946821_79946872	305.062	0.00355619	NA	NA	NA	NA	0.998742	0.600882	-0.560237	0.150344	0.21014	0.473853
chr6_28849157_28849307	2016.6	1	NA	NA	NA	NA	0.949751	1.32494	0.323364	0.666325	-0.256301	0.474369
chr17_8042742_8042785	27.5944	0	NA	NA	NA	NA	0.00151926	1.69328	0.0338116	0.967795	0.355189	0.474594
chr2_189839098_189839289	23.3597	0.99504	NA	NA	NA	NA	0.0326369	1.47118	0.699611	0.20181	0.443596	0.474836
chr17_19355654_19355722	131.538	1	NA	NA	NA	NA	0.217405	0.586613	-0.0326354	0.946412	0.207036	0.475542
chr18_12760714_12760753	15.1547	1	NA	NA	NA	NA	0.996596	0.829088	0.101806	0.844844	-0.260138	0.476075
hsa-miR-132-3p	1760.44	NA	NA	NA	NA	1.60114	0	0.591271	0.239597	0.437307	0.26742	0.476162
hsa-miR-125a-3p	408.959	NA	NA	NA	NA	NA	0	0.642735	-0.152458	0.67538	0.218095	0.476166
hsa-miR-29b-1-5p	131.603	NA	NA	NA	NA	NA	0	0.703253	0.139485	0.75094	-0.224525	0.477284
chr16_21653454_21653487	247.619	1	NA	NA	NA	NA	0.907831	0.679628	0.190325	0.680354	-0.222787	0.477627
hsa-miR-20b-5p	467.094	NA	NA	NA	NA	NA	0	1.41571	-0.162266	0.849343	-0.401166	0.478688
chr3_97124199_97124224	8.54151	0	NA	NA	NA	NA	0.939539	0.885431	0.59452	0.367445	0.232839	0.479179
chr22_21265411_21265480	17.8185	0.998102	NA	NA	NA	NA	0.963909	0.88058	0.176437	0.75742	0.279209	0.479222
chr7_80963082_80963150	164.15	0.998554	NA	NA	NA	NA	0.0202038	0.878954	0.810249	0.157359	-0.284751	0.47957
hsa-miR-382-5p	909.487	NA	NA	NA	NA	NA	0	0.824209	0.465	0.326342	0.268742	0.47964
chr15_96826147_96826170	43.5119	0	NA	NA	NA	NA	0.983387	1.20156	0.763551	0.227054	-0.272892	0.47996
hsa-miR-512-3p	15.4174	NA	NA	NA	NA	NA	0	0.93618	-0.157839	0.744795	0.393682	0.480264
chr16_33965453_33965534	214.134	1	NA	NA	NA	NA	0.406722	0.554217	0.174078	0.611691	0.185374	0.480374
hsa-miR-34c-5p	554.542	NA	NA	NA	NA	NA	0	1.06418	1.10419	0.128515	0.352324	0.48079
chr1_28906885_28907025	101.655	0	NA	NA	NA	NA	0.0194607	0.670591	0.011738	0.977944	0.273321	0.481201
chr6_27463584_27463701	1264.58	1	NA	NA	NA	NA	0.999202	0.688025	-0.613904	0.218052	-0.22159	0.481404
chr9_34640316_34640359	57.921	0.906404	NA	NA	NA	NA	0.997446	0.846131	0.0877883	0.833399	-0.352822	0.481535
chr6_28779837_28779923	52.387	0	NA	NA	NA	NA	0.336811	1.62336	-0.147924	0.920764	-0.424316	0.481824
chr21_15457296_15457349	37.0629	0	NA	NA	NA	NA	0.976441	1.11197	0.316071	0.63447	0.45543	0.481925
chr2_133011917_133012020	458.882	0	NA	NA	NA	NA	0.230803	0.583875	-0.0775386	0.837703	0.192815	0.482016
chr17_39684108_39684560	20.629	0.00627615	NA	NA	NA	NA	0.0472035	1.70385	-0.774027	0.309742	0.343321	0.482306
hsa-miR-3610	71.531	NA	NA	NA	NA	NA	0	0.685093	0.59461	0.202453	0.234055	0.482883
chr6_28908810_28908955	288.335	1	NA	NA	NA	NA	0.915487	0.616805	-0.648622	0.207278	0.208729	0.483282
chr3_175327264_175327336	13.077	1	NA	NA	NA	NA	0.998731	0.627045	0.0746296	0.874674	-0.215634	0.483753
chr19_24183065_24183113	52.6634	0	NA	NA	NA	NA	0.997474	0.652856	-0.127887	0.821301	0.234618	0.484151
chr14_45580087_45580184	101.625	1	NA	NA	NA	NA	0.00416487	0.900622	-0.72567	0.14952	0.292454	0.484332
chr11_2984945_2985124	121.563	0.000709723	NA	NA	NA	NA	0.00144056	0.672796	-0.478848	0.337335	0.234273	0.484618
hsa-miR-195-3p	369.101	NA	NA	NA	NA	NA	0	0.66336	0.746946	0.0529693	0.204242	0.484626
chr15_36416465_36416491	552.697	1	NA	NA	NA	NA	0.999969	0.627912	0.0771142	0.872064	-0.193226	0.484966
hsa-miR-939-5p	58.8951	NA	NA	NA	NA	NA	0	1.28286	0.0260389	0.972781	0.437877	0.485566
chr1_93302844_93302946	229.218	1	NA	NA	NA	NA	0.00291841	0.707032	-0.811373	0.0756912	-0.231706	0.485618
hsa-miR-718	35.5185	NA	NA	NA	NA	NA	0	0.842694	0.413243	0.408765	-0.295595	0.485638
chr15_25230233_25230313	38.3455	1	NA	NA	NA	NA	0.00442167	1.02055	-1.53182	0.0322457	-0.290565	0.486374
chr11_17097278_17097419	102.746	0	NA	NA	NA	NA	0.726299	0.624818	-0.723531	0.0995243	-0.219174	0.486433
hsa-miR-1915-3p	105.427	NA	NA	NA	NA	NA	0	0.988001	0.333341	0.50473	0.348369	0.486434
chr6_28784985_28785085	180.984	0	NA	NA	NA	NA	0.991974	0.962132	-0.705766	0.345191	-0.237164	0.486578
chr8_141340499_141340517	13.6117	1	NA	NA	NA	NA	0.00074501	1.23123	-0.747021	0.311678	-0.34179	0.486735
chr3_131947954_131948020	202.768	0	NA	NA	NA	NA	0.908408	0.889469	-0.515162	0.428878	-0.249133	0.486937
chr6_28710706_28710811	1934.89	0	NA	NA	NA	NA	0.997863	1.31515	0.314522	0.672754	-0.246488	0.487184
hsa-miR-335-5p	13035.3	NA	NA	NA	NA	1.77981	0	0.648795	0.366904	0.427662	0.207976	0.487347
hsa-miR-497-5p	7291.24	NA	NA	NA	NA	NA	0	0.583277	0.810976	0.0547251	0.182914	0.487914
chr9_35791624_35791691	51.0453	0.00455235	NA	NA	NA	NA	0.446027	1.74971	0.715733	0.339204	-0.440282	0.488029
hsa-miR-342-3p	13834.4	NA	NA	NA	NA	NA	0	1.07772	-0.118707	0.827578	-0.285988	0.490032
chr8_67026206_67026340	31.304	0.963801	NA	NA	NA	NA	0.976265	0.766296	-1.00704	0.0690632	0.260228	0.49026
chr2_101657074_101657096	17.6008	0.000716332	NA	NA	NA	NA	0.990766	0.846986	0.0104295	0.982569	-0.310474	0.490794
chr7_5566779_5567625	22.9046	0.00215827	NA	NA	NA	NA	0.499818	0.588915	0.75863	0.0752413	-0.185937	0.491189
chr4_3197301_3197321	30.4833	0	NA	NA	NA	NA	0.000192753	0.846063	0.199591	0.723113	0.284954	0.491871
chr17_27049600_27049675	312.822	1	NA	NA	NA	NA	0.00409696	0.675555	-0.700228	0.13534	-0.219134	0.492252
chr7_149007274_149007342	93.359	1	NA	NA	NA	NA	0.442072	0.983071	0.0758908	0.911388	-0.331856	0.493597
chr4_169607754_169607796	74.8524	0	NA	NA	NA	NA	1	0.582971	0.22183	0.589345	-0.198401	0.493947
chr6_28758485_28758576	104.721	0	NA	NA	NA	NA	0.998249	0.641029	-0.891418	0.120754	0.208611	0.496348
hsa-miR-4447	14.5108	NA	NA	NA	NA	NA	0	1.46894	-0.433068	0.63734	-0.33723	0.496607
chrY_25342900_25342934	12.6889	0	NA	NA	NA	NA	1	0.770069	0.190507	0.708641	-0.253531	0.497148
chr8_96281830_96281993	1268.85	0.00355114	NA	NA	NA	NA	0.970836	0.669451	-0.617499	0.207044	-0.210331	0.4973
chr6_31514644_31514687	47.5673	0.00880705	NA	NA	NA	NA	0.30767	1.6873	-0.443376	0.499204	-0.543738	0.498165
chr1_154232201_154232338	17.4751	1	NA	NA	NA	NA	0.0468229	0.778402	-0.282299	0.5686	0.270163	0.498316
chr3_96009532_96009563	120.24	1	NA	NA	NA	NA	0.750652	0.920022	0.0567204	0.900893	-0.329665	0.498585
hsa-miR-4516	238.42	NA	NA	NA	NA	NA	0	0.749849	-0.0562484	0.903306	0.166103	0.498725
chr7_45024952_45025137	16.1798	0	NA	NA	NA	NA	0.582195	0.812976	-0.56509	0.224835	0.281445	0.499627
chr21_44914296_44914322	104.174	0.00825206	NA	NA	NA	NA	0.190812	1.68763	-0.254942	0.711335	-0.507031	0.500209
chrX_47349473_47349506	10.3234	1	NA	NA	NA	NA	1	1.11022	0.466056	0.4142	0.346828	0.500352
hsa-miR-5010-5p	18.0703	NA	NA	NA	NA	NA	0	0.989458	-0.118986	0.850186	-0.246168	0.500464
chr1_23696744_23696779	645.994	1	NA	NA	NA	NA	0.998425	0.981177	0.263363	0.599174	0.265158	0.501157
chr2_73898543_73898563	15.37	0	NA	NA	NA	NA	0.0288972	0.909975	1.43712	0.0128111	-0.2456	0.501301
chr15_80036989_80037082	316.683	1	NA	NA	NA	NA	0.337776	0.706643	0.13876	0.791378	-0.201158	0.501435
chr14_23318398_23318430	928.483	0.872727	NA	NA	NA	NA	1	0.955896	-0.914211	0.0745017	-0.236642	0.501536
chr6_26327810_26327918	1266.5	1	NA	NA	NA	NA	0.998821	0.687877	-0.594822	0.230208	-0.212272	0.501693
chr5_79945914_79945980	31.4121	0	NA	NA	NA	NA	1	1.32205	1.12033	0.0893745	0.35696	0.501696
chr19_24184749_24184824	39.0613	0.000736377	NA	NA	NA	NA	0.0220656	0.641819	-0.07526	0.865433	0.203711	0.50213
chr1_17188407_17188518	6598.37	1	NA	NA	NA	NA	0.999963	1.13226	-0.36537	0.556693	0.322102	0.502471
chr12_51157606_51157747	62.4798	0	NA	NA	NA	NA	0.0294286	2.17448	-0.697488	0.639114	0.653641	0.503116
chr1_16872396_16872510	6619.97	0	NA	NA	NA	NA	0.999977	1.12892	-0.365406	0.556432	0.320537	0.503704
hsa-miR-34b-3p	17.1639	NA	NA	NA	NA	NA	0	1.12771	0.81267	0.223124	0.392831	0.504045
chr1_173833959_173834043	128.675	0	NA	NA	NA	NA	0.00428202	0.802122	0.021457	0.96238	-0.256603	0.504135
chr8_124192676_124192729	88.9589	0	NA	NA	NA	NA	0.998565	0.829501	-1.1019	0.0844287	-0.223111	0.504149
hsa-miR-4524b-5p	11.2015	NA	NA	NA	NA	NA	0	0.758233	0.620499	0.256724	-0.260381	0.504385
chr16_68363384_68363432	12.1418	0	NA	NA	NA	NA	0.999339	0.65008	-0.140546	0.767775	-0.207205	0.50511
chr5_56291142_56291163	19.974	0	NA	NA	NA	NA	0.994127	0.910461	-0.48709	0.395777	0.240831	0.505212
chr7_148684215_148684344	672.596	0	NA	NA	NA	NA	0.527807	0.632021	0.231828	0.554087	-0.196726	0.50571
chr3_15549494_15549545	6591.76	1	NA	NA	NA	NA	0.999998	1.12855	-0.370012	0.550887	0.319088	0.505784
chr15_65224960_65225007	20.3014	1	NA	NA	NA	NA	0.00869385	1.11789	-0.82518	0.134571	-0.262358	0.505836
chr5_85668665_85668706	7636.76	0	NA	NA	NA	NA	0.999979	1.06227	-0.379018	0.540477	0.313546	0.505934
chr6_26311411_26311501	448.371	0	NA	NA	NA	NA	0.998008	0.471221	0.0848511	0.848967	-0.156539	0.505958
chr1_174991655_174991736	11.8189	0	NA	NA	NA	NA	0.134661	1.03701	0.159541	0.791558	-0.292932	0.506012
chr11_93464651_93464739	280.019	0	NA	NA	NA	NA	0.00395854	0.841573	-0.524892	0.24046	0.245501	0.506623
chrX_64905376_64905403	639.074	1	NA	NA	NA	NA	0.999985	0.992388	0.34015	0.496181	0.26504	0.506779
chr12_127068859_127068917	15.7934	0	NA	NA	NA	NA	0.991191	1.04453	0.600232	0.270853	0.304364	0.507046
chr1_210547491_210547616	22.599	0	NA	NA	NA	NA	0.737552	0.639954	-0.542703	0.236676	0.236138	0.507684
chr2_101889375_101889510	199.566	0	NA	NA	NA	NA	0.0768131	0.956775	-1.13279	0.0524427	0.312474	0.507948
hsa-let-7c	33350.9	NA	NA	NA	NA	NA	0	1.09039	0.317447	0.500366	-0.307687	0.508498
hsa-miR-615-3p	2440.55	NA	NA	NA	NA	NA	0	1.33195	0.0631944	0.934632	0.320023	0.509366
chr3_194935515_194935624	89.1213	1	NA	NA	NA	NA	0.999641	0.517015	0.116084	0.760636	-0.182045	0.509549
chr14_92270222_92270271	13.1722	0	NA	NA	NA	NA	1	0.614419	-0.67659	0.126298	-0.209045	0.509734
chr16_58549810_58549831	39.9931	1	NA	NA	NA	NA	0.300501	1.77144	0.562899	0.438122	0.563267	0.510157
chr6_27870614_27870787	7777.45	0.00070922	NA	NA	NA	NA	0.992403	1.0199	-0.368016	0.54663	0.302239	0.51018
chr6_27470798_27471015	1262.54	1	NA	NA	NA	NA	0.999354	0.685896	-0.63067	0.205889	-0.206246	0.510271
chr11_62622458_62622557	477.231	0	NA	NA	NA	NA	0.0139987	0.739126	-0.452534	0.255655	-0.252539	0.510304
chr4_8394772_8394837	16.8224	1	NA	NA	NA	NA	0.827079	0.487873	-0.065665	0.887082	-0.177004	0.510688
chr6_26312811_26312928	1259.88	0	NA	NA	NA	NA	0.999272	0.679297	-0.566955	0.247796	-0.205783	0.510812
chr9_21699422_21699505	11.1303	0.96875	NA	NA	NA	NA	0.999206	0.821877	-0.329981	0.5159	-0.247151	0.510924
chr15_25330523_25330623	18.197	1	NA	NA	NA	NA	0.870412	0.900453	-0.729702	0.277318	-0.264546	0.511244
chr16_70812923_70813026	7731.95	0	NA	NA	NA	NA	0.999893	1.03143	-0.368622	0.546739	0.304138	0.511588
chr16_57864437_57864471	70.1806	0	NA	NA	NA	NA	1	0.580052	0.198288	0.621415	-0.191817	0.511825
chr2_71565795_71565822	22.7075	0.00860585	NA	NA	NA	NA	0.0371041	0.653274	0.129151	0.764797	0.217406	0.512063
chr16_70812098_70812191	7723.52	0	NA	NA	NA	NA	0.999047	1.03582	-0.365549	0.549031	0.304781	0.512291
chr5_172447728_172447938	52.9515	1	NA	NA	NA	NA	0.0165034	0.548089	-0.271863	0.51564	0.196461	0.512354
chr3_96336346_96336388	25.6687	0.00814212	NA	NA	NA	NA	1	0.933733	0.402837	0.483195	-0.252945	0.512527
chr3_140770419_140770441	197.676	0.00464396	NA	NA	NA	NA	0.0991949	2.05986	-0.417093	0.614656	-0.552927	0.513539
chr6_27473566_27473694	1254.16	0	NA	NA	NA	NA	0.996593	0.67645	-0.561766	0.248033	-0.204981	0.513596
hsa-miR-140-5p	5988.55	NA	NA	NA	NA	NA	0	0.503072	0.130896	0.717043	-0.166386	0.513951
hsa-miR-4787-5p	170.505	NA	NA	NA	NA	0.872256	0	0.837676	0.937662	0.0294894	0.242271	0.514303
chr22_20771081_20771112	9.72756	0	NA	NA	NA	NA	0.995245	0.830372	0.527105	0.274535	-0.196178	0.514442
chr11_35001074_35001107	586.166	1	NA	NA	NA	NA	0.999252	0.634764	0.0842794	0.860131	-0.181395	0.514444
chr16_70822589_70822637	7620.68	1	NA	NA	NA	NA	0.999967	1.06092	-0.374729	0.546273	0.306578	0.514599
chrY_10036627_10036678	112.984	1	NA	NA	NA	NA	0.995976	0.549332	-0.156286	0.721622	0.198757	0.515138
hsa-miR-194-5p	1204.91	NA	NA	NA	NA	NA	0	0.802327	-0.0123627	0.973197	0.294034	0.515657
chr11_59333836_59333931	106.233	0	NA	NA	NA	NA	0.948119	0.640609	-0.910201	0.112933	0.198537	0.516075
chr8_67025550_67025713	118.342	0.993407	chr8_67025602_67025617	CCTTCGATAGCTCAGC	10	2.35629	0.232021	0.763572	-1.04564	0.0278216	0.219588	0.516078
chr1_178995240_178995291	43.6998	0.0173502	NA	NA	NA	NA	0.969361	1.83905	0.469059	0.581481	-0.487399	0.51626
chr9_131102348_131102514	311.326	0	NA	NA	NA	NA	0.997452	1.71863	0.319822	0.708195	-0.292368	0.51642
chr14_75417150_75417170	15.5249	0	NA	NA	NA	NA	0.831032	1.15152	-0.0722413	0.891506	-0.328546	0.516699
chr16_70823402_70823500	7737.32	0.996622	NA	NA	NA	NA	0.999578	1.02874	-0.374361	0.54028	0.299283	0.516968
chr1_212748434_212748467	24.537	0	NA	NA	NA	NA	0.923921	1.25002	-0.0704317	0.914924	-0.40164	0.516992
chr17_8029056_8029152	7807.4	1	NA	NA	NA	NA	0.986139	1.03338	-0.373843	0.543078	0.299614	0.517173
chr17_7809372_7809640	27.7723	0.995935	NA	NA	NA	NA	0.0231641	0.675669	-0.170639	0.744374	0.238955	0.517411
chr9_38147471_38147508	98.987	1	chr9_38147474_38147499	GAACATGATGATTGGAGATGCATGAA	2	2.28856	0.999659	0.790614	-1.11915	0.0168349	-0.229582	0.517624
hsa-miR-221-5p	391.585	NA	NA	NA	NA	NA	0	0.584681	-0.239584	0.583635	0.173768	0.51786
chr6_27499983_27500082	1252.72	1	NA	NA	NA	NA	0.999899	0.683032	-0.603213	0.219382	-0.202194	0.518257
chr5_131516470_131516513	66.4996	1	NA	NA	NA	NA	0.924982	0.813994	0.485577	0.374022	-0.284453	0.519255
hsa-miR-125a-5p	16753.5	NA	NA	NA	NA	NA	0	0.644122	0.385778	0.347304	0.225442	0.519352
chr1_161493612_161493725	7751.01	0.00426439	NA	NA	NA	NA	0.990108	1.02614	-0.395863	0.51434	0.296885	0.519652
hsa-miR-3196	263.822	NA	NA	NA	NA	NA	0	0.655495	0.583154	0.0730326	0.249772	0.520076
chrY_15664302_15664326	43.7333	0	NA	NA	NA	NA	0.93118	0.893669	0.607421	0.273081	-0.189552	0.520591
chr2_157257636_157257736	7729.98	0	NA	NA	NA	NA	0.995075	1.02387	-0.363473	0.549443	0.295729	0.521411
chr10_127462423_127462447	23.7924	0	NA	NA	NA	NA	0.989121	1.46738	1.68564	0.0169644	-0.39057	0.521831
chr8_96433579_96433601	100.278	1	NA	NA	NA	NA	9.74e-05	1.2846	0.368659	0.589973	-0.345611	0.522042
chr11_10531448_10531553	33.9521	0.000718391	NA	NA	NA	NA	0.999266	1.03188	0.205564	0.724806	0.28652	0.522084
chr1_859250_859269	43.1908	0.986175	NA	NA	NA	NA	0.999743	1.7857	0.626113	0.474347	-0.468435	0.522568
chr6_27513459_27513549	1285.3	1	NA	NA	NA	NA	0.960352	0.680156	-0.611819	0.216177	-0.200306	0.522612
chr19_12902285_12902422	10.6012	1	NA	NA	NA	NA	0.0653784	1.0451	-0.0441956	0.930644	0.226391	0.522639
hsa-miR-33b-5p	33.624	NA	NA	NA	NA	NA	0	1.0673	-0.322477	0.684081	-0.255938	0.522875
chr18_77772828_77772958	12.1973	0.668232	NA	NA	NA	NA	0.924905	0.939764	-0.580503	0.306178	-0.291561	0.523494
chr7_142373479_142373521	26.2355	0.977099	NA	NA	NA	NA	1	0.893272	-0.0764004	0.888916	-0.266281	0.523534
hsa-miR-4532	11299.6	NA	NA	NA	NA	NA	0	1.59618	-0.469186	0.463179	0.412214	0.524191
chr14_100706371_100706430	24.0494	0.986696	NA	NA	NA	NA	0.360097	2.07455	-0.997764	0.143914	-0.721112	0.524491
chr1_149672897_149672934	19.9122	0	NA	NA	NA	NA	1	1.32809	-1.09491	0.154143	0.322584	0.525158
chr16_14731229_14731253	15.1502	0	NA	NA	NA	NA	0.0278243	0.847067	-0.641618	0.30378	0.237586	0.525185
chr11_84792707_84792742	45.4191	0	NA	NA	NA	NA	0.992064	0.671619	-0.174401	0.759328	0.215681	0.525356
chr2_133036918_133037054	61.7054	0	NA	NA	NA	NA	0.976631	0.634884	0.154144	0.70207	0.210975	0.525503
chr1_236785231_236785249	18.3778	0	NA	NA	NA	NA	0.975839	1.31556	0.368178	0.539844	-0.267004	0.525824
chr3_52726744_52726844	213.181	1	NA	NA	NA	NA	0.0603605	0.794778	-0.830155	0.0962721	-0.252617	0.525926
chr2_161450_161484	63.6043	0.00074129	NA	NA	NA	NA	0.0725886	0.990656	0.0635689	0.925027	-0.212813	0.52681
chr6_27509553_27509638	1269.54	0	NA	NA	NA	NA	1	0.679129	-0.587806	0.232116	-0.197109	0.527072
chr14_101416170_101416239	16.3798	1	NA	NA	NA	NA	0.00862988	0.81016	0.413433	0.386179	0.232534	0.52718
chr1_28906268_28906406	366.162	0	NA	NA	NA	NA	0.00614371	0.601009	-0.351871	0.399944	0.195027	0.5272
chr7_20859021_20859051	11.8378	0	NA	NA	NA	NA	0.567862	1.27891	0.618856	0.31577	-0.277449	0.527799
chr13_55860075_55860095	18.3867	1	NA	NA	NA	NA	0.999266	1.33742	0.143808	0.81803	-0.286326	0.528854
chr11_91818544_91818589	55.8709	0.000728332	NA	NA	NA	NA	0.0269728	0.915047	-0.305456	0.605977	-0.295559	0.529245
chr1_28833842_28834093	755.239	1	NA	NA	NA	NA	0.0874019	0.828632	-0.544288	0.343267	0.18853	0.529357
hsa-miR-125b-1-3p	595.139	NA	NA	NA	NA	NA	0	0.688892	-0.0805229	0.847733	0.197039	0.530155
chr2_136318406_136318427	58.8749	1	NA	NA	NA	NA	0.954383	0.861325	0.288224	0.55986	-0.278196	0.530339
chr10_36727674_36727719	35.4885	1	NA	NA	NA	NA	1	0.821297	-0.35629	0.543676	0.208918	0.530573
chr1_190612339_190612388	2756.6	0.00070922	NA	NA	NA	NA	0.999797	0.985444	-0.753128	0.153072	0.336678	0.530884
chr20_17168164_17168266	78.9669	1	NA	NA	NA	NA	0.988289	0.533885	0.284511	0.480283	-0.165422	0.531422
chr14_21081936_21082034	244.574	0	NA	NA	NA	NA	0.818511	0.616486	0.0853379	0.8765	-0.154464	0.531814
chr6_37880345_37880380	75.6893	1	NA	NA	NA	NA	0.985569	0.56867	0.36613	0.3566	-0.179298	0.532489
chr4_119200342_119200482	22.5327	1	NA	NA	NA	NA	0.455467	1.1326	0.784747	0.147074	0.294635	0.532883
chr14_85738308_85738345	92.3692	1	NA	NA	NA	NA	1	0.827089	-0.893883	0.148468	-0.209342	0.532912
chr11_50233914_50233955	139.267	0	NA	NA	NA	NA	0.998615	0.993605	-0.825332	0.248927	-0.227311	0.533038
chr17_48272928_48273028	30.1695	0	NA	NA	NA	NA	0.0210293	1.72782	1.46567	0.0852011	0.436295	0.533685
hsa-miR-6724-5p	96.2782	NA	NA	NA	NA	NA	0	0.683138	-0.506124	0.257651	0.218467	0.534199
chr6_27446584_27446805	1270.94	1	NA	NA	NA	NA	0.997141	0.689081	-0.625764	0.208999	-0.197083	0.534213
chr3_186505399_186505558	11.9993	1	NA	NA	NA	NA	0.00371753	0.981363	-0.274513	0.552998	0.257173	0.534988
chr3_54660268_54660290	38.3727	0	NA	NA	NA	NA	0.0335819	1.05335	0.192267	0.801928	0.273831	0.53502
chr12_30997245_30997269	43.4011	0	NA	NA	NA	NA	0.998477	0.892106	0.513887	0.35385	-0.191794	0.53504
hsa-miR-100-5p	40905.6	NA	NA	NA	NA	NA	0	0.846187	-0.0406107	0.919689	0.23519	0.535751
chr11_46783939_46784048	325.663	0	NA	NA	NA	NA	0.0417251	0.715497	-0.707135	0.0939303	0.224405	0.535859
chr8_7328822_7328840	28.9017	1	NA	NA	NA	NA	1	1.21572	0.648142	0.387943	-0.302518	0.535954
chr19_3977825_3978172	29.5246	0.00167224	NA	NA	NA	NA	0.00626155	1.04185	0.186212	0.742265	-0.249973	0.536893
chr1_16840340_16840782	187.199	0.000711744	NA	NA	NA	NA	0.905289	0.421141	-0.0150503	0.960753	0.154398	0.537577
chr17_8129916_8130050	1257.44	0	NA	NA	NA	NA	0.997361	0.682326	-0.579159	0.237745	-0.193654	0.537979
chr6_86387280_86387391	206.659	0	NA	NA	NA	NA	0.0207559	0.663368	-0.662731	0.110865	-0.201787	0.538211
hsa-miR-1273d	30.2154	NA	NA	NA	NA	NA	0	0.687548	0.769849	0.128931	-0.201581	0.53825
chr6_74113825_74113848	57.9568	0	NA	NA	NA	NA	0.999747	1.78895	1.08477	0.411987	-0.45958	0.539102
chrY_10034887_10035009	19.3413	1	NA	NA	NA	NA	0.954547	0.725295	0.0241131	0.967438	0.19342	0.539314
hsa-miR-127-3p	1423.57	NA	NA	NA	NA	NA	0	0.910334	0.581796	0.244488	0.258663	0.539416
chr1_74272629_74272667	418.753	0	NA	NA	NA	NA	0.0509719	0.752602	-0.583119	0.155993	0.256577	0.539577
hsa-miR-3182	2502.87	NA	NA	NA	NA	NA	0	0.844246	-0.129628	0.764358	0.23594	0.539589
chr19_43912040_43912070	22.4074	1	NA	NA	NA	NA	0.998837	0.494001	0.0549465	0.892362	0.187952	0.540072
chr22_41461621_41461651	641.785	0	NA	NA	NA	NA	0.987997	1.02395	0.278908	0.578277	0.250769	0.540408
chr7_148680844_148680972	1021.05	1	NA	NA	NA	NA	0.960328	1.00169	-0.29478	0.592477	-0.236213	0.540639
chr3_96336125_96336192	30.8672	0	NA	NA	NA	NA	1	1.29228	0.80252	0.243742	0.311427	0.541452
chr15_25332807_25332908	21.5102	1	NA	NA	NA	NA	0.910165	0.763215	-1.00694	0.127652	-0.215082	0.541801
chr11_75111432_75111587	114.351	1	chr11_75111563_75111582	GAGGCATTTGTCTGAGAAGG	2	1.55068	0.381965	0.744977	-0.961052	0.0117699	-0.209386	0.542147
chr14_21865445_21865562	108.821	0	chr14_21865520_21865560	TCCCAATGATGAGTTGCCATGCTAATACTGAGCCACCAGGT	1	0.70328	0.0166041	0.72584	-0.932143	0.0302586	-0.225133	0.542478
chr15_24921046_24921068	80.1423	0	NA	NA	NA	NA	0.754633	1.5096	1.0022	0.267399	-0.400142	0.542685
chr16_80502248_80502268	174.132	0	NA	NA	NA	NA	0.998308	0.796574	0.639607	0.266659	0.231036	0.542815
chr3_124953836_124953860	17.948	0	NA	NA	NA	NA	0.00164824	1.47691	1.38631	0.0664288	0.257778	0.543265
hsa-miR-28-5p	15665.5	NA	NA	NA	NA	NA	0	0.48284	0.0870006	0.771799	-0.154302	0.543495
hsa-miR-6126	51.3869	NA	NA	NA	NA	NA	0	0.975603	0.227561	0.716129	-0.253025	0.543519
chr2_97482177_97482279	84.1995	0.964895	NA	NA	NA	NA	0.200271	1.16416	1.17324	0.0856865	0.2992	0.543951
chrX_24115427_24115446	31.8509	1	NA	NA	NA	NA	0.997776	2.40527	0.656826	0.673544	-0.415708	0.544018
hsa-miR-3917	15.4667	NA	NA	NA	NA	NA	0	1.27193	0.314416	0.606223	-0.256907	0.544289
chr19_24184954_24184979	32.1616	0.00382848	NA	NA	NA	NA	0.0853419	0.66236	0.0174381	0.971276	-0.206384	0.545084
chr1_27651788_27651818	48.0024	0.993103	NA	NA	NA	NA	0.973107	0.505023	0.275376	0.507719	-0.168938	0.545872
chr6_32939894_32940072	10.8803	0.995585	NA	NA	NA	NA	0.00923454	0.850346	-0.108353	0.82259	-0.231742	0.546132
hsa-miR-34a-3p	13.9026	NA	NA	NA	NA	NA	0	0.991743	0.0234105	0.962226	0.209915	0.546207
hsa-miR-3178	108.904	NA	NA	NA	NA	NA	0	0.945573	0.594376	0.199762	0.278244	0.546215
hsa-miR-494	239.391	NA	NA	NA	NA	NA	0	0.851354	0.656048	0.134561	0.242049	0.546384
hsa-miR-1295a	16.4724	NA	NA	NA	NA	NA	0	0.860934	0.601788	0.32274	-0.24713	0.547299
chr19_24184606_24184637	12.2239	0	NA	NA	NA	NA	0.134822	1.57705	0.0478568	0.939673	0.318751	0.547476
hsa-miR-17-5p	9947.9	NA	NA	NA	NA	NA	0	0.683001	-0.801656	0.0812483	-0.187204	0.547909
chr6_151620034_151620069	937.791	0	NA	NA	NA	NA	0.992653	0.735782	0.551843	0.230943	0.18527	0.548188
chr9_139620554_139620705	12.7954	0.00118343	NA	NA	NA	NA	0.0149867	0.932088	-0.404196	0.434322	0.254069	0.548748
chr11_88345967_88346068	34.7017	0	NA	NA	NA	NA	0.994153	0.366897	0.25408	0.48595	-0.150727	0.548826
chr7_94059514_94060538	46.0965	0.995844	NA	NA	NA	NA	0.0388324	1.06776	1.27994	0.0318799	0.322762	0.549622
chr5_179050567_179050672	9.45025	0	NA	NA	NA	NA	0.000766284	1.38931	-0.212112	0.719708	-0.26456	0.549635
chr13_95201879_95201999	105.951	0	NA	NA	NA	NA	0.969477	0.644617	-0.896494	0.112275	0.187556	0.550033
chr2_100938442_100938543	103.766	0.973333	NA	NA	NA	NA	0.519665	1.19656	0.339293	0.481674	0.374759	0.550109
chr1_179064538_179064615	1337.31	0.00283889	NA	NA	NA	NA	0.00565625	1.00032	0.240795	0.672861	0.218927	0.550201
chr1_1063600_1063620	17.8297	0	NA	NA	NA	NA	0.000349138	1.48033	0.237874	0.776794	0.38892	0.550423
chr2_133013700_133013745	15.9002	0	NA	NA	NA	NA	1	0.784728	-0.0780373	0.896292	0.202208	0.550739
chr8_125629034_125629085	77.3744	0	NA	NA	NA	NA	0.580735	0.902592	-0.319456	0.602877	-0.262367	0.5511
chr5_180668805_180668891	257.091	0	NA	NA	NA	NA	0.00791573	0.608156	-0.576589	0.160168	0.175009	0.551818
chrX_49056674_49056717	146.884	1	NA	NA	NA	NA	0.408917	1.32573	0.334513	0.534974	0.39998	0.551958
chr20_33872145_33872222	303.191	0	NA	NA	NA	NA	0.987616	1.67184	0.510756	0.487907	0.417829	0.552611
chr1_147994145_147994475	30.0119	0.926471	NA	NA	NA	NA	0.970707	0.48266	-0.198108	0.62288	0.167531	0.553314
chr9_96941081_96941124	8.26936	1	NA	NA	NA	NA	0.892781	0.946606	0.014977	0.979393	-0.222197	0.55418
chr6_111136442_111136613	124.311	0.176471	NA	NA	NA	NA	0.312239	1.16606	0.114788	0.802706	0.341845	0.554423
chr6_159889218_159889252	177.993	1	NA	NA	NA	NA	0.999192	1.00803	-0.02881	0.969686	-0.238745	0.554462
chr15_71777789_71777812	42.297	1	NA	NA	NA	NA	0.0758594	0.578833	0.315613	0.403096	-0.188869	0.554644
chr14_101448313_101448382	8.80958	1	NA	NA	NA	NA	0.894089	1.10783	-0.0803164	0.876539	0.234276	0.554819
chr2_217363989_217364103	15.4595	1	NA	NA	NA	NA	0.268479	0.9619	0.45882	0.404055	0.204844	0.555739
chr2_170640664_170640691	49.6013	1	NA	NA	NA	NA	0.997404	1.17289	-1.08774	0.165234	0.261594	0.555992
chr11_112097757_112097798	50.9585	0.989691	NA	NA	NA	NA	0.999606	1.29349	-1.14204	0.177287	0.270846	0.556113
hsa-miR-24-1-5p	87.4154	NA	NA	NA	NA	NA	0	0.66012	0.146865	0.769295	-0.172885	0.556261
chr8_122827870_122827909	559.229	1	NA	NA	NA	NA	0.0153158	1.81666	0.487326	0.585089	-0.279567	0.556321
chr15_99091588_99091607	23.5798	1	NA	NA	NA	NA	0.757464	1.35391	0.341693	0.7	-0.385604	0.556771
chr6_26595093_26595201	29.9355	1	NA	NA	NA	NA	0.980097	0.889321	-1.1827	0.0393514	0.230495	0.557763
chr10_68805265_68805339	44.7168	0	NA	NA	NA	NA	0.971832	0.529322	0.30969	0.482461	0.174666	0.558727
chr1_11969694_11969978	42.9165	0.00070922	NA	NA	NA	NA	0.892032	0.557576	-0.0884206	0.807917	-0.174902	0.558756
hsa-miR-664b-3p	15.9513	NA	NA	NA	NA	NA	0	0.921402	0.503447	0.255324	0.274344	0.558891
chr11_75946811_75946980	1119.29	0.00070922	NA	NA	NA	NA	0.0877754	0.929362	-0.246091	0.643756	-0.267027	0.55953
hsa-miR-1273a	79.5521	NA	NA	NA	NA	NA	0	0.551465	0.233366	0.605951	-0.1809	0.559533
chr16_817468_818088	23.4977	0.0762646	NA	NA	NA	NA	0.757021	1.16162	-0.207052	0.736564	0.266268	0.55967
chr22_20780378_20780462	113.855	0.0399145	NA	NA	NA	NA	0.974292	1.46974	1.82743	0.047541	-0.302208	0.559954
chr5_134261010_134261099	26.3029	0.224272	NA	NA	NA	NA	0.998213	1.24254	0.833265	0.221029	0.300553	0.560279
chr6_104174249_104174280	33.0246	0.877778	NA	NA	NA	NA	0.997181	1.89755	1.26257	0.456369	0.453222	0.561315
chr13_52752058_52752077	35.7572	0	NA	NA	NA	NA	0.0696095	0.925034	0.484343	0.438011	0.260249	0.561592
chr3_12881788_12881950	144.206	0	NA	NA	NA	NA	0.452108	0.766894	-0.445814	0.406958	0.233228	0.561949
chrX_54370053_54370089	75.5212	0.914894	NA	NA	NA	NA	1	0.56175	0.155695	0.699253	-0.168761	0.562033
chr19_3786390_3786430	59.9716	0	NA	NA	NA	NA	0.997594	1.69602	1.10823	0.280648	-0.432921	0.562737
chr20_49174373_49174447	20.36	0	NA	NA	NA	NA	0.992071	0.94681	-0.0924887	0.865437	0.296252	0.56288
hsa-miR-642a-5p	64.3339	NA	NA	NA	NA	NA	0	0.860546	0.162935	0.745258	-0.243049	0.563242
chr3_96336989_96337038	118.282	0	NA	NA	NA	NA	0.993369	1.5019	0.462992	0.514589	-0.3327	0.564089
chr4_1323704_1323735	44.6465	1	NA	NA	NA	NA	0.0157472	1.01726	0.0235303	0.966806	-0.294691	0.564189
chr5_151041893_151043160	81.9026	0.00146199	chr5_151042040_151042056	ACCATGATGTGAAGAGT	1	2.18409	0.0370311	1.0982	1.28998	0.0233076	0.317279	0.564648
chr8_110709116_110709137	746.521	0	NA	NA	NA	NA	0.0116361	1.46211	0.889912	0.13251	0.332514	0.565
chr20_60903661_60903695	51.8594	0	chr20_60903672_60903694	TGACGATGATGTTGATTCTGAGC	1	0.943309	0	2.02832	-3.34109	0.000404865	0.379868	0.566075
hsa-miR-6130	25.1731	NA	NA	NA	NA	NA	0	0.701489	0.899033	0.044034	-0.212307	0.566221
hsa-miR-5572	31.3204	NA	NA	NA	NA	NA	0	1.51336	-0.083216	0.91419	0.345777	0.566513
chr14_32373679_32373716	28.9229	1	NA	NA	NA	NA	0.903127	0.511084	0.533503	0.154986	-0.188047	0.566887
hsa-miR-369-3p	90.4419	NA	NA	NA	NA	NA	0	0.776163	0.624213	0.168511	0.217088	0.566907
chr11_59318748_59318862	316.973	1	NA	NA	NA	NA	0.995707	1.71303	0.301467	0.726232	-0.257227	0.567004
chr17_19764173_19764212	70.3838	1	NA	NA	NA	NA	0.033952	1.13644	-0.0733044	0.912416	0.284857	0.567356
chr5_97746578_97746622	85.0695	0.00214286	NA	NA	NA	NA	0.998167	1.25045	0.857818	0.193322	-0.29359	0.567383
chr6_31990996_31991016	22.2453	1	NA	NA	NA	NA	1	0.978347	0.513613	0.342772	-0.205103	0.567456
chr11_109283606_109283633	87.2815	1	NA	NA	NA	NA	0.21654	0.788892	-0.575371	0.262702	0.251989	0.568511
chr6_27529957_27530000	307.679	1	NA	NA	NA	NA	0.997834	1.73636	0.314322	0.715152	-0.260189	0.568629
chr15_44218570_44218603	58.2885	1	NA	NA	NA	NA	0.977295	1.41893	-0.731018	0.355697	0.431399	0.568822
chr16_3357712_3357746	11.6683	0	NA	NA	NA	NA	1	1.14565	0.1253	0.825703	0.248592	0.569503
chr10_98592162_98592231	233.044	0	NA	NA	NA	NA	9.81e-05	1.22866	0.318271	0.586613	0.327541	0.569919
chr10_35929836_35929903	18.1294	1	NA	NA	NA	NA	0.995902	1.28178	1.43363	0.00626311	0.287815	0.569972
chr15_99231511_99231604	24.9589	0.744186	NA	NA	NA	NA	0.9712	1.50105	0.192947	0.784547	-0.367185	0.570153
chr17_57918562_57918634	512.059	1	NA	NA	NA	NA	9.07e-05	1.00919	0.611537	0.262621	0.252465	0.570241
chr2_11724937_11725020	41.1669	0.417582	NA	NA	NA	NA	1	0.669062	0.210189	0.688238	0.219717	0.570633
hsa-miR-500a-5p	70.5801	NA	NA	NA	NA	NA	0	0.646795	0.612709	0.12367	-0.189345	0.570721
chr15_25333939_25334048	17.3481	1	NA	NA	NA	NA	0.813541	0.888599	-1.16399	0.0944674	-0.204168	0.570819
[truncated: 1,351 more rows]
